# Supplementary material for: The biodiversity of ice‐free Antarctica database
Source: Ecology. 2025 Jan 27;106(1):e70000. doi: 10.1002/ecy.70000 (PMC11772906; doi:10.1002/ecy.70000)
Supplement: Supplementary file 1 — Data S1. [file ECY-106-e70000-s001.zip]

Archive with 2 entries (2 files):
- Biodiversity_IceFree_Antarctica.csv
- Metadata_S1.pdf
