# Supplementary material for: The biodiversity of ice‐free Antarctica database
Source: Ecology. 2025 Jan 27;106(1):e70000. doi: 10.1002/ecy.70000 (PMC11772906; doi:10.1002/ecy.70000)
Supplement: Supplementary file 1 — Data S1. [file ECY-106-e70000-s001.zip › Biodiversity_IceFree_Antarctica.csv]

occurrenceID	taxonID	scientificName	vernacularName	decimalLongitude	decimalLatitude	ACBR_ID	ASPA_ID	eventDate	year	month	day	Publish_YEAR	Publish_SOURCE	associatedReferences	basisOfRecord	kingdom	phylum	class	order	family	genus	specificEpithet	infraspecificEpithet	nameAccordingTo	scientificNameID	taxonRemarks	originalNameUsage	originalNameTaxonID	alternateTaxonID	PTM_ID	PTM_NAME	datasetID	datasetName	institutionCode	collectionCode	originalLongitude	originalLatitude	Snap_IFA	Dist_IFA	coordinateUncertaintyInMetres	occurenceRemarks	Location	locationRemarks	eventRemarks	reproductiveCondition	dynamicProperties	Num_duplicates
SATBD_1	24	Leptonychotes weddellii	Weddell seal	-68.8879	-67.7722	3	117	NA	1978	NA	NA	1990	Poncet 1990 (in ASPA 117 Management Plan)	ASPA 117 Management Plan, https://www.ats.aq/devph/en/apa-database	MaterialCitation	Animalia	Chordata	Mammalia	Carnivora	Phocidae	Leptonychotes	weddellii		Catalogue of Life	NA	NA	Leptonychotes weddellii	unknown	NA	46	weddell_seals	ASPA	Antarctic Specially Protected Areas Database	NA	NA	-68.8879	-67.7722	N	0	NA	ASPA_v2	Avian Island					1
SATBD_2	24	Leptonychotes weddellii	Weddell seal	-59.19193	-62.30535	3	133	NA	NA	NA	NA	NA	NA (in ASPA 133 Management Plan)	ASPA 133 Management Plan, https://www.ats.aq/devph/en/apa-database	MaterialCitation	Animalia	Chordata	Mammalia	Carnivora	Phocidae	Leptonychotes	weddellii		Catalogue of Life	NA	NA	Leptonychotes weddellii	unknown	NA	46	weddell_seals	ASPA	Antarctic Specially Protected Areas Database	NA	NA	-59.1754	-62.3066	Y	868.5	10000	ASPA_v2						1
SATBD_3	24	Leptonychotes weddellii	Weddell seal	-58.46383	-62.19665	3	128	NA	NA	NA	NA	NA	NA (in ASPA 128 Management Plan)	ASPA 128 Management Plan, https://www.ats.aq/devph/en/apa-database	MaterialCitation	Animalia	Chordata	Mammalia	Carnivora	Phocidae	Leptonychotes	weddellii		Catalogue of Life	NA	NA	Leptonychotes weddellii	unknown	NA	46	weddell_seals	ASPA	Antarctic Specially Protected Areas Database	NA	NA	-58.4638	-62.1967	Y	6.4	10000	ASPA_v2						1
SATBD_4	24	Leptonychotes weddellii	Weddell seal	-58.9236	-62.1742	3	125	NA	NA	NA	NA	NA	NA (in ASPA 125 Management Plan)	ASPA 125 Management Plan, https://www.ats.aq/devph/en/apa-database	MaterialCitation	Animalia	Chordata	Mammalia	Carnivora	Phocidae	Leptonychotes	weddellii		Catalogue of Life	NA	NA	Leptonychotes weddellii	unknown	NA	46	weddell_seals	ASPA	Antarctic Specially Protected Areas Database	NA	NA	-58.9236	-62.1742	N	0	10000	ASPA_v2						1
SATBD_5	24	Leptonychotes weddellii	Weddell seal	164.92489	-74.59701	8	173	NA	1986	NA	NA	1990	Kooyman et al. 1990 (in ASPA 173 Management Plan)	ASPA 173 Management Plan, https://www.ats.aq/devph/en/apa-database	MaterialCitation	Animalia	Chordata	Mammalia	Carnivora	Phocidae	Leptonychotes	weddellii		Catalogue of Life	NA	NA	Leptonychotes weddellii	unknown	NA	46	weddell_seals	ASPA	Antarctic Specially Protected Areas Database	NA	NA	164.97	-74.6184	Y	2736.1	50000	ASPA_v2						1
SATBD_6	24	Leptonychotes weddellii	Weddell seal	164.92489	-74.59701	8	173	NA	2011	11	NA	2012	La Rue pers. comm 2012 (in ASPA 173 Management Plan)	ASPA 173 Management Plan, https://www.ats.aq/devph/en/apa-database	MaterialCitation	Animalia	Chordata	Mammalia	Carnivora	Phocidae	Leptonychotes	weddellii		Catalogue of Life	NA	NA	Leptonychotes weddellii	unknown	NA	46	weddell_seals	ASPA	Antarctic Specially Protected Areas Database	NA	NA	164.97	-74.6184	Y	2736.1	50000	ASPA_v2						1
SATBD_7	24	Leptonychotes weddellii	Weddell seal	165.10903	-74.32583	8	165	NA	NA	NA	NA	NA	NA (in ASPA 165 Management Plan)	ASPA 165 Management Plan, https://www.ats.aq/devph/en/apa-database	MaterialCitation	Animalia	Chordata	Mammalia	Carnivora	Phocidae	Leptonychotes	weddellii		Catalogue of Life	NA	NA	Leptonychotes weddellii	unknown	NA	46	weddell_seals	ASPA	Antarctic Specially Protected Areas Database	NA	NA	165.099	-74.3237	Y	384.9	5000	ASPA_v2						1
SATBD_8	24	Leptonychotes weddellii	Weddell seal	170.226	-72.3204	8	106	NA	NA	NA	NA	NA	NA (in ASPA 106 Management Plan)	ASPA 106 Management Plan, https://www.ats.aq/devph/en/apa-database	MaterialCitation	Animalia	Chordata	Mammalia	Carnivora	Phocidae	Leptonychotes	weddellii		Catalogue of Life	NA	NA	Leptonychotes weddellii	unknown	NA	46	weddell_seals	ASPA	Antarctic Specially Protected Areas Database	NA	NA	170.226	-72.3204	N	0	2000	ASPA_v2						1
SATBD_9	24	Leptonychotes weddellii	Weddell seal	167.35426	-78.01929	9	137	NA	1958	NA	NA	2007	R Garrott pers comm. 2007 (in ASPA 137 Management Plan)	ASPA 137 Management Plan, https://www.ats.aq/devph/en/apa-database	MaterialCitation	Animalia	Chordata	Mammalia	Carnivora	Phocidae	Leptonychotes	weddellii		Catalogue of Life	NA	NA	Leptonychotes weddellii	unknown	NA	46	weddell_seals	ASPA	Antarctic Specially Protected Areas Database	NA	NA	167.35426	-78.01929	N	0	NA	ASPA_v2				B		1
SATBD_10	24	Leptonychotes weddellii	Weddell seal	167.35426	-78.01929	9	137	NA	1960	NA	NA	NA	NA (in ASPA 137 Management Plan)	ASPA 137 Management Plan, https://www.ats.aq/devph/en/apa-database	MaterialCitation	Animalia	Chordata	Mammalia	Carnivora	Phocidae	Leptonychotes	weddellii		Catalogue of Life	NA	NA	Leptonychotes weddellii	unknown	NA	46	weddell_seals	ASPA	Antarctic Specially Protected Areas Database	NA	NA	167.35426	-78.01929	N	0	NA	ASPA_v2				B		1
SATBD_11	24	Leptonychotes weddellii	Weddell seal	167.35426	-78.01929	9	137	NA	1963	NA	NA	NA	NA (in ASPA 137 Management Plan)	ASPA 137 Management Plan, https://www.ats.aq/devph/en/apa-database	MaterialCitation	Animalia	Chordata	Mammalia	Carnivora	Phocidae	Leptonychotes	weddellii		Catalogue of Life	NA	NA	Leptonychotes weddellii	unknown	NA	46	weddell_seals	ASPA	Antarctic Specially Protected Areas Database	NA	NA	167.35426	-78.01929	N	0	NA	ASPA_v2				B		1
SATBD_12	24	Leptonychotes weddellii	Weddell seal	167.35426	-78.01929	9	137	NA	1981	NA	NA	NA	NA (in ASPA 137 Management Plan)	ASPA 137 Management Plan, https://www.ats.aq/devph/en/apa-database	MaterialCitation	Animalia	Chordata	Mammalia	Carnivora	Phocidae	Leptonychotes	weddellii		Catalogue of Life	NA	NA	Leptonychotes weddellii	unknown	NA	46	weddell_seals	ASPA	Antarctic Specially Protected Areas Database	NA	NA	167.35426	-78.01929	N	0	NA	ASPA_v2				B		1
SATBD_13	24	Leptonychotes weddellii	Weddell seal	167.35426	-78.01929	9	137	NA	1991	NA	NA	NA	NA (in ASPA 137 Management Plan)	ASPA 137 Management Plan, https://www.ats.aq/devph/en/apa-database	MaterialCitation	Animalia	Chordata	Mammalia	Carnivora	Phocidae	Leptonychotes	weddellii		Catalogue of Life	NA	NA	Leptonychotes weddellii	unknown	NA	46	weddell_seals	ASPA	Antarctic Specially Protected Areas Database	NA	NA	167.35426	-78.01929	N	0	NA	ASPA_v2				B		1
SATBD_14	24	Leptonychotes weddellii	Weddell seal	167.35426	-78.01929	9	137	NA	1999	NA	NA	NA	NA (in ASPA 137 Management Plan)	ASPA 137 Management Plan, https://www.ats.aq/devph/en/apa-database	MaterialCitation	Animalia	Chordata	Mammalia	Carnivora	Phocidae	Leptonychotes	weddellii		Catalogue of Life	NA	NA	Leptonychotes weddellii	unknown	NA	46	weddell_seals	ASPA	Antarctic Specially Protected Areas Database	NA	NA	167.35426	-78.01929	N	0	NA	ASPA_v2				B		1
SATBD_15	24	Leptonychotes weddellii	Weddell seal	167.35426	-78.01929	9	137	NA	2000	NA	NA	NA	NA (in ASPA 137 Management Plan)	ASPA 137 Management Plan, https://www.ats.aq/devph/en/apa-database	MaterialCitation	Animalia	Chordata	Mammalia	Carnivora	Phocidae	Leptonychotes	weddellii		Catalogue of Life	NA	NA	Leptonychotes weddellii	unknown	NA	46	weddell_seals	ASPA	Antarctic Specially Protected Areas Database	NA	NA	167.35426	-78.01929	N	0	NA	ASPA_v2				B		1
SATBD_16	24	Leptonychotes weddellii	Weddell seal	167.35426	-78.01929	9	137	NA	2002	NA	NA	NA	NA (in ASPA 137 Management Plan)	ASPA 137 Management Plan, https://www.ats.aq/devph/en/apa-database	MaterialCitation	Animalia	Chordata	Mammalia	Carnivora	Phocidae	Leptonychotes	weddellii		Catalogue of Life	NA	NA	Leptonychotes weddellii	unknown	NA	46	weddell_seals	ASPA	Antarctic Specially Protected Areas Database	NA	NA	167.35426	-78.01929	N	0	NA	ASPA_v2				B		1
SATBD_17	24	Leptonychotes weddellii	Weddell seal	167.35426	-78.01929	9	137	NA	2003	NA	NA	NA	NA (in ASPA 137 Management Plan)	ASPA 137 Management Plan, https://www.ats.aq/devph/en/apa-database	MaterialCitation	Animalia	Chordata	Mammalia	Carnivora	Phocidae	Leptonychotes	weddellii		Catalogue of Life	NA	NA	Leptonychotes weddellii	unknown	NA	46	weddell_seals	ASPA	Antarctic Specially Protected Areas Database	NA	NA	167.35426	-78.01929	N	0	NA	ASPA_v2				B		1
SATBD_18	24	Leptonychotes weddellii	Weddell seal	167.35426	-78.01929	9	137	NA	2007	NA	NA	NA	NA (in ASPA 137 Management Plan)	ASPA 137 Management Plan, https://www.ats.aq/devph/en/apa-database	MaterialCitation	Animalia	Chordata	Mammalia	Carnivora	Phocidae	Leptonychotes	weddellii		Catalogue of Life	NA	NA	Leptonychotes weddellii	unknown	NA	46	weddell_seals	ASPA	Antarctic Specially Protected Areas Database	NA	NA	167.35426	-78.01929	N	0	NA	ASPA_v2				B		1
SATBD_19	24	Leptonychotes weddellii	Weddell seal	167.35426	-78.01929	9	137	NA	2008	NA	NA	NA	NA (in ASPA 137 Management Plan)	ASPA 137 Management Plan, https://www.ats.aq/devph/en/apa-database	MaterialCitation	Animalia	Chordata	Mammalia	Carnivora	Phocidae	Leptonychotes	weddellii		Catalogue of Life	NA	NA	Leptonychotes weddellii	unknown	NA	46	weddell_seals	ASPA	Antarctic Specially Protected Areas Database	NA	NA	167.35426	-78.01929	N	0	NA	ASPA_v2				B		1
SATBD_20	24	Leptonychotes weddellii	Weddell seal	169.336	-77.4823	9	124	NA	NA	NA	NA	NA	NA (in ASPA 124 Management Plan)	ASPA 124 Management Plan, https://www.ats.aq/devph/en/apa-database	MaterialCitation	Animalia	Chordata	Mammalia	Carnivora	Phocidae	Leptonychotes	weddellii		Catalogue of Life	NA	NA	Leptonychotes weddellii	unknown	NA	46	weddell_seals	ASPA	Antarctic Specially Protected Areas Database	NA	NA	169.336	-77.4823	N	0	20000	ASPA_v2						1
SATBD_21	24	Leptonychotes weddellii	Weddell seal	166.96214	-76.94619	9	105	NA	NA	NA	NA	NA	NA (in ASPA 105 Management Plan)	ASPA 105 Management Plan, https://www.ats.aq/devph/en/apa-database	MaterialCitation	Animalia	Chordata	Mammalia	Carnivora	Phocidae	Leptonychotes	weddellii		Catalogue of Life	NA	NA	Leptonychotes weddellii	unknown	NA	46	weddell_seals	ASPA	Antarctic Specially Protected Areas Database	NA	NA	166.942	-76.9469	Y	513.9	10000	ASPA_v2				B		1
SATBD_22	24	Leptonychotes weddellii	Weddell seal	142.668	-67.0097	13	162	NA	NA	NA	NA	NA	NA (in ASPA 162 Management Plan)	ASPA 162 Management Plan, https://www.ats.aq/devph/en/apa-database	MaterialCitation	Animalia	Chordata	Mammalia	Carnivora	Phocidae	Leptonychotes	weddellii		Catalogue of Life	NA	NA	Leptonychotes weddellii	unknown	NA	46	weddell_seals	ASPA	Antarctic Specially Protected Areas Database	NA	NA	142.668	-67.0097	N	0	2000	ASPA_v2						1
SATBD_23	26	Mirounga leonina	Southern elephant seal	-45.63339	-60.71731	2	NA	NA	1968	NA	NA	1973	Spaull 1973 & Maslen 1981	Spaull, V. W. (1973): Distribution of soil nematodes in the maritime Antarctic. – British Antarctic Survey Bulletin 37: 1–6. | Maslen NR (1981) The Signy Island terrestrial reference sites: XII. Population ecology of nematodes with additions to the fauna. Br Antarct Surv Bull 53:57–75	MaterialCitation	Animalia	Chordata	Mammalia	Carnivora	Phocidae	Mirounga	leonina		Catalogue of Life	NA	NA	Mirounga leonina	unknown	NA	44	southern_elephant_seals	AD	Additional Data	NA	NA	-45.63333	-60.71667	Y	71.2	10000		Signy Island		Multiple Obs Seasons: 1968_74			1
SATBD_24	26	Mirounga leonina	Southern elephant seal	-68.8879	-67.7722	3	117	1969-10-10 UTC	1969	10	10	1969	Bramwell 1969 (in ASPA 117 Management Plan)	ASPA 117 Management Plan, https://www.ats.aq/devph/en/apa-database	MaterialCitation	Animalia	Chordata	Mammalia	Carnivora	Phocidae	Mirounga	leonina		Catalogue of Life	NA	NA	Mirounga leonina	unknown	NA	44	southern_elephant_seals	ASPA	Antarctic Specially Protected Areas Database	NA	NA	-68.8879	-67.7722	N	0	NA	ASPA_v2	Avian Island					1
SATBD_25	26	Mirounga leonina	Southern elephant seal	-68.8879	-67.7722	3	117	1998-12-15 UTC	1998	12	15	NA	NA (in ASPA 117 Management Plan)	ASPA 117 Management Plan, https://www.ats.aq/devph/en/apa-database	MaterialCitation	Animalia	Chordata	Mammalia	Carnivora	Phocidae	Mirounga	leonina		Catalogue of Life	NA	NA	Mirounga leonina	unknown	NA	44	southern_elephant_seals	ASPA	Antarctic Specially Protected Areas Database	NA	NA	-68.8879	-67.7722	N	0	NA	ASPA_v2	Avian Island					1
SATBD_26	26	Mirounga leonina	Southern elephant seal	-61.0338	-62.6345	3	126	NA	NA	NA	NA	NA	NA (in ASPA 126 Management Plan)	ASPA 126 Management Plan, https://www.ats.aq/devph/en/apa-database	MaterialCitation	Animalia	Chordata	Mammalia	Carnivora	Phocidae	Mirounga	leonina		Catalogue of Life	NA	NA	Mirounga leonina	unknown	NA	44	southern_elephant_seals	ASPA	Antarctic Specially Protected Areas Database	NA	NA	-61.0338	-62.6345	N	0	20000	ASPA_v2						1
SATBD_27	26	Mirounga leonina	Southern elephant seal	-60.80476	-62.47986	3	149	1993-11-02 UTC	1993	11	2	NA	U.S. AMLR unpublished data (in ASPA 149 Management Plan)	ASPA 149 Management Plan, https://www.ats.aq/devph/en/apa-database	MaterialCitation	Animalia	Chordata	Mammalia	Carnivora	Phocidae	Mirounga	leonina		Catalogue of Life	NA	NA	Mirounga leonina	unknown	NA	44	southern_elephant_seals	ASPA	Antarctic Specially Protected Areas Database	NA	NA	-60.8048	-62.4747	Y	574.6	5000	ASPA_v2						1
SATBD_28	26	Mirounga leonina	Southern elephant seal	-60.80476	-62.47986	3	149	NA	2008	NA	NA	2009	Goebel et al. 2009 (in ASPA 149 Management Plan)	ASPA 149 Management Plan, https://www.ats.aq/devph/en/apa-database	MaterialCitation	Animalia	Chordata	Mammalia	Carnivora	Phocidae	Mirounga	leonina		Catalogue of Life	NA	NA	Mirounga leonina	unknown	NA	44	southern_elephant_seals	ASPA	Antarctic Specially Protected Areas Database	NA	NA	-60.8048	-62.4747	Y	574.6	5000	ASPA_v2						1
SATBD_29	26	Mirounga leonina	Southern elephant seal	-60.80476	-62.47986	3	149	NA	2010	NA	NA	2014	Goebel et al. 2014 (in ASPA 149 Management Plan)	ASPA 149 Management Plan, https://www.ats.aq/devph/en/apa-database	MaterialCitation	Animalia	Chordata	Mammalia	Carnivora	Phocidae	Mirounga	leonina		Catalogue of Life	NA	NA	Mirounga leonina	unknown	NA	44	southern_elephant_seals	ASPA	Antarctic Specially Protected Areas Database	NA	NA	-60.8048	-62.4747	Y	574.6	5000	ASPA_v2						1
SATBD_30	26	Mirounga leonina	Southern elephant seal	-60.80476	-62.47986	3	149	NA	NA	NA	NA	2000	U.S. AMLR pers comm. 2000 (in ASPA 149 Management Plan)	ASPA 149 Management Plan, https://www.ats.aq/devph/en/apa-database	MaterialCitation	Animalia	Chordata	Mammalia	Carnivora	Phocidae	Mirounga	leonina		Catalogue of Life	NA	NA	Mirounga leonina	unknown	NA	44	southern_elephant_seals	ASPA	Antarctic Specially Protected Areas Database	NA	NA	-60.8048	-62.4747	Y	574.6	5000	ASPA_v2						1
SATBD_31	26	Mirounga leonina	Southern elephant seal	-60.80476	-62.47986	3	149	NA	NA	NA	NA	2002	Torres, pers. comm. 2002 (in ASPA 149 Management Plan)	ASPA 149 Management Plan, https://www.ats.aq/devph/en/apa-database	MaterialCitation	Animalia	Chordata	Mammalia	Carnivora	Phocidae	Mirounga	leonina		Catalogue of Life	NA	NA	Mirounga leonina	unknown	NA	44	southern_elephant_seals	ASPA	Antarctic Specially Protected Areas Database	NA	NA	-60.8048	-62.4747	Y	574.6	5000	ASPA_v2						1
SATBD_32	26	Mirounga leonina	Southern elephant seal	-60.80476	-62.47986	3	149	NA	NA	NA	NA	2006	Huckstadt et al. 2006 (in ASPA 149 Management Plan)	ASPA 149 Management Plan, https://www.ats.aq/devph/en/apa-database	MaterialCitation	Animalia	Chordata	Mammalia	Carnivora	Phocidae	Mirounga	leonina		Catalogue of Life	NA	NA	Mirounga leonina	unknown	NA	44	southern_elephant_seals	ASPA	Antarctic Specially Protected Areas Database	NA	NA	-60.8048	-62.4747	Y	574.6	5000	ASPA_v2						1
SATBD_33	26	Mirounga leonina	Southern elephant seal	-59.19193	-62.30535	3	133	NA	NA	NA	NA	NA	NA (in ASPA 133 Management Plan)	ASPA 133 Management Plan, https://www.ats.aq/devph/en/apa-database	MaterialCitation	Animalia	Chordata	Mammalia	Carnivora	Phocidae	Mirounga	leonina		Catalogue of Life	NA	NA	Mirounga leonina	unknown	NA	44	southern_elephant_seals	ASPA	Antarctic Specially Protected Areas Database	NA	NA	-59.1754	-62.3066	Y	868.5	10000	ASPA_v2						1
SATBD_34	26	Mirounga leonina	Southern elephant seal	-58.6441	-62.2537	3	132	NA	1982	NA	NA	NA	NA (in ASPA 132 Management Plan)	ASPA 132 Management Plan, https://www.ats.aq/devph/en/apa-database	MaterialCitation	Animalia	Chordata	Mammalia	Carnivora	Phocidae	Mirounga	leonina		Catalogue of Life	NA	NA	Mirounga leonina	unknown	NA	44	southern_elephant_seals	ASPA	Antarctic Specially Protected Areas Database	NA	NA	-58.6441	-62.2537	N	0	5000	ASPA_v2						1
SATBD_35	26	Mirounga leonina	Southern elephant seal	-58.46383	-62.19665	3	128	NA	1988	NA	NA	NA	NA (in ASPA 128 Management Plan)	ASPA 128 Management Plan, https://www.ats.aq/devph/en/apa-database	MaterialCitation	Animalia	Chordata	Mammalia	Carnivora	Phocidae	Mirounga	leonina		Catalogue of Life	NA	NA	Mirounga leonina	unknown	NA	44	southern_elephant_seals	ASPA	Antarctic Specially Protected Areas Database	NA	NA	-58.4638	-62.1967	Y	6.4	10000	ASPA_v2						1
SATBD_36	26	Mirounga leonina	Southern elephant seal	-58.46383	-62.19665	3	128	NA	2009	NA	NA	NA	Korczak-Abshire, pers. comm (in ASPA 128 Management Plan)	ASPA 128 Management Plan, https://www.ats.aq/devph/en/apa-database	MaterialCitation	Animalia	Chordata	Mammalia	Carnivora	Phocidae	Mirounga	leonina		Catalogue of Life	NA	NA	Mirounga leonina	unknown	NA	44	southern_elephant_seals	ASPA	Antarctic Specially Protected Areas Database	NA	NA	-58.4638	-62.1967	Y	6.4	10000	ASPA_v2						1
SATBD_37	26	Mirounga leonina	Southern elephant seal	-58.46383	-62.19665	3	128	NA	NA	NA	NA	1996	Ciaputa 1996 (in ASPA 128 Management Plan)	ASPA 128 Management Plan, https://www.ats.aq/devph/en/apa-database	MaterialCitation	Animalia	Chordata	Mammalia	Carnivora	Phocidae	Mirounga	leonina		Catalogue of Life	NA	NA	Mirounga leonina	unknown	NA	44	southern_elephant_seals	ASPA	Antarctic Specially Protected Areas Database	NA	NA	-58.4638	-62.1967	Y	6.4	10000	ASPA_v2						1
SATBD_38	26	Mirounga leonina	Southern elephant seal	-58.46383	-62.19665	3	128	NA	NA	NA	NA	1998	Salwicka & Sierakowski 1998 (in ASPA 128 Management Plan)	ASPA 128 Management Plan, https://www.ats.aq/devph/en/apa-database	MaterialCitation	Animalia	Chordata	Mammalia	Carnivora	Phocidae	Mirounga	leonina		Catalogue of Life	NA	NA	Mirounga leonina	unknown	NA	44	southern_elephant_seals	ASPA	Antarctic Specially Protected Areas Database	NA	NA	-58.4638	-62.1967	Y	6.4	10000	ASPA_v2						1
SATBD_39	26	Mirounga leonina	Southern elephant seal	-58.46383	-62.19665	3	128	NA	NA	NA	NA	2002	Salwicka & Rakusa-Suszczewski 2002 (in ASPA 128 Management Plan)	ASPA 128 Management Plan, https://www.ats.aq/devph/en/apa-database	MaterialCitation	Animalia	Chordata	Mammalia	Carnivora	Phocidae	Mirounga	leonina		Catalogue of Life	NA	NA	Mirounga leonina	unknown	NA	44	southern_elephant_seals	ASPA	Antarctic Specially Protected Areas Database	NA	NA	-58.4638	-62.1967	Y	6.4	10000	ASPA_v2						1
SATBD_40	26	Mirounga leonina	Southern elephant seal	-58.9236	-62.1742	3	125	NA	1820	NA	NA	1987	Smith & Simpson 1987 (in ASPA 125 Management Plan)	ASPA 125 Management Plan, https://www.ats.aq/devph/en/apa-database	MaterialCitation	Animalia	Chordata	Mammalia	Carnivora	Phocidae	Mirounga	leonina		Catalogue of Life	NA	NA	Mirounga leonina	unknown	NA	44	southern_elephant_seals	ASPA	Antarctic Specially Protected Areas Database	NA	NA	-58.9236	-62.1742	N	0	10000	ASPA_v2						1
SATBD_41	26	Mirounga leonina	Southern elephant seal	-58.9236	-62.1742	3	125	NA	2008	NA	NA	2013	Gil-Delgado et al. 2013 (in ASPA 125 Management Plan)	ASPA 125 Management Plan, https://www.ats.aq/devph/en/apa-database	MaterialCitation	Animalia	Chordata	Mammalia	Carnivora	Phocidae	Mirounga	leonina		Catalogue of Life	NA	NA	Mirounga leonina	unknown	NA	44	southern_elephant_seals	ASPA	Antarctic Specially Protected Areas Database	NA	NA	-58.9236	-62.1742	N	0	10000	ASPA_v2						1
SATBD_42	26	Mirounga leonina	Southern elephant seal	-58.9236	-62.1742	3	125	NA	NA	NA	NA	1981	Torres et al. 1981 (in ASPA 125 Management Plan)	ASPA 125 Management Plan, https://www.ats.aq/devph/en/apa-database	MaterialCitation	Animalia	Chordata	Mammalia	Carnivora	Phocidae	Mirounga	leonina		Catalogue of Life	NA	NA	Mirounga leonina	unknown	NA	44	southern_elephant_seals	ASPA	Antarctic Specially Protected Areas Database	NA	NA	-58.9236	-62.1742	N	0	10000	ASPA_v2						1
SATBD_43	26	Mirounga leonina	Southern elephant seal	-58.1356	-62.1333	3	151	NA	2010	NA	NA	NA	NA (in ASPA 151 Management Plan)	ASPA 151 Management Plan, https://www.ats.aq/devph/en/apa-database	MaterialCitation	Animalia	Chordata	Mammalia	Carnivora	Phocidae	Mirounga	leonina		Catalogue of Life	NA	NA	Mirounga leonina	unknown	NA	44	southern_elephant_seals	ASPA	Antarctic Specially Protected Areas Database	NA	NA	-58.1356	-62.1333	N	0	2000	ASPA_v2				B		1
SATBD_44	26	Mirounga leonina	Southern elephant seal	142.668	-67.0097	13	162	NA	NA	NA	NA	NA	NA (in ASPA 162 Management Plan)	ASPA 162 Management Plan, https://www.ats.aq/devph/en/apa-database	MaterialCitation	Animalia	Chordata	Mammalia	Carnivora	Phocidae	Mirounga	leonina		Catalogue of Life	NA	NA	Mirounga leonina	unknown	NA	44	southern_elephant_seals	ASPA	Antarctic Specially Protected Areas Database	NA	NA	142.668	-67.0097	N	0	2000	ASPA_v2						1
SATBD_45	662	Hirundo rustica	Barn swallow	-58.46383	-62.19665	3	128	NA	NA	NA	NA	2011	Korczak-Abshire, Lees & Jojczyk 2011 (in ASPA 128 Management Plan)	ASPA 128 Management Plan, https://www.ats.aq/devph/en/apa-database	MaterialCitation	Animalia	Chordata	Aves	Passeriformes	Hirundinidae	Hirundo	rustica		Catalogue of Life	NA	NA	Hirundo rustica	unknown	NA	43	vagrants	ASPA	Antarctic Specially Protected Areas Database	NA	NA	-58.4638	-62.1967	Y	6.4	10000	Vagrant species				NB	Vagrant species	1
SATBD_46	797	Sterna paradisaea	Arctic tern	-58.7682	-62.234	3	171	NA	NA	NA	NA	NA	NA (in ASPA 171 Management Plan)	ASPA 171 Management Plan, https://www.ats.aq/devph/en/apa-database	MaterialCitation	Animalia	Chordata	Aves	Charadriiformes	Laridae	Sterna	paradisaea		Catalogue of Life	NA	NA	Sterna paradisaea	unknown	NA	69	arctic_tern	ASPA	Antarctic Specially Protected Areas Database	NA	NA	-58.7682	-62.234	N	0	2000					NB		1
SATBD_47	809	Larus dominicanus	Kelp gull	-56.7114	-64.3061	1	NA	2006-12-22 UTC	2006	12	22	2020	Schrimpf et al. 2020	Schrimpf MB, Che-Castaldo C, Lynch HJ (2020) Regional breeding bird assessment of the Antarctic Peninsula. - Polar Biology 43: 111-122.	MaterialCitation	Animalia	Chordata	Aves	Charadriiformes	Laridae	Larus	dominicanus		Catalogue of Life	NA	NA	KEGU	unknown	NA	39	kelp_gulls	AD	Additional Data	NA	NA	-56.7114	-64.3061	N	0	NA		Penguin Point (Seymour Island)	PEPO		B		NA
SATBD_48	809	Larus dominicanus	Kelp gull	-56.7114	-64.3061	1	NA	2008-12-20 UTC	2008	12	20	2020	Schrimpf et al. 2020	Schrimpf MB, Che-Castaldo C, Lynch HJ (2020) Regional breeding bird assessment of the Antarctic Peninsula. - Polar Biology 43: 111-122.	MaterialCitation	Animalia	Chordata	Aves	Charadriiformes	Laridae	Larus	dominicanus		Catalogue of Life	NA	NA	KEGU	unknown	NA	39	kelp_gulls	AD	Additional Data	NA	NA	-56.7114	-64.3061	N	0	NA		Penguin Point (Seymour Island)	PEPO		B		NA
SATBD_49	809	Larus dominicanus	Kelp gull	-56.7114	-64.3061	1	NA	2009-12-21 UTC	2009	12	21	2020	Schrimpf et al. 2020	Schrimpf MB, Che-Castaldo C, Lynch HJ (2020) Regional breeding bird assessment of the Antarctic Peninsula. - Polar Biology 43: 111-122.	MaterialCitation	Animalia	Chordata	Aves	Charadriiformes	Laridae	Larus	dominicanus		Catalogue of Life	NA	NA	KEGU	unknown	NA	39	kelp_gulls	AD	Additional Data	NA	NA	-56.7114	-64.3061	N	0	NA		Penguin Point (Seymour Island)	PEPO		B		NA
SATBD_50	809	Larus dominicanus	Kelp gull	-58.45083	-64.12722	1	NA	2002-01-01 UTC	2002	1	1	2020	Schrimpf et al. 2020	Schrimpf MB, Che-Castaldo C, Lynch HJ (2020) Regional breeding bird assessment of the Antarctic Peninsula. - Polar Biology 43: 111-122.	MaterialCitation	Animalia	Chordata	Aves	Charadriiformes	Laridae	Larus	dominicanus		Catalogue of Life	NA	NA	KEGU	unknown	NA	39	kelp_gulls	AD	Additional Data	NA	NA	-58.45083	-64.12722	N	0	NA		Point Obelisk (James Ross Inland)	OBEL		NB		NA
SATBD_51	809	Larus dominicanus	Kelp gull	-57.78444	-63.78222	1	NA	2008-11-28 UTC	2008	11	28	2020	Schrimpf et al. 2020	Schrimpf MB, Che-Castaldo C, Lynch HJ (2020) Regional breeding bird assessment of the Antarctic Peninsula. - Polar Biology 43: 111-122.	MaterialCitation	Animalia	Chordata	Aves	Charadriiformes	Laridae	Larus	dominicanus		Catalogue of Life	NA	NA	KEGU	unknown	NA	39	kelp_gulls	AD	Additional Data	NA	NA	-57.78444	-63.78222	N	0	NA		Cape Lachman (James Ross Island)	LACH		NB		NA
SATBD_52	809	Larus dominicanus	Kelp gull	-57.84773	-63.67589	1	NA	2002-02-20 UTC	2002	2	20	2020	Schrimpf et al. 2020	Schrimpf MB, Che-Castaldo C, Lynch HJ (2020) Regional breeding bird assessment of the Antarctic Peninsula. - Polar Biology 43: 111-122.	MaterialCitation	Animalia	Chordata	Aves	Charadriiformes	Laridae	Larus	dominicanus		Catalogue of Life	NA	NA	KEGU	unknown	NA	39	kelp_gulls	AD	Additional Data	NA	NA	-57.84773	-63.67589	N	0	NA		Camp Hill	HILL		NB		NA
SATBD_53	809	Larus dominicanus	Kelp gull	-57.84773	-63.67589	1	NA	2003-02-17 UTC	2003	2	17	2020	Schrimpf et al. 2020	Schrimpf MB, Che-Castaldo C, Lynch HJ (2020) Regional breeding bird assessment of the Antarctic Peninsula. - Polar Biology 43: 111-122.	MaterialCitation	Animalia	Chordata	Aves	Charadriiformes	Laridae	Larus	dominicanus		Catalogue of Life	NA	NA	KEGU	unknown	NA	39	kelp_gulls	AD	Additional Data	NA	NA	-57.84773	-63.67589	N	0	NA		Camp Hill	HILL		NB		NA
SATBD_54	809	Larus dominicanus	Kelp gull	-57.74583	-63.64944	1	NA	2006-01-23 UTC	2006	1	23	2020	Schrimpf et al. 2020	Schrimpf MB, Che-Castaldo C, Lynch HJ (2020) Regional breeding bird assessment of the Antarctic Peninsula. - Polar Biology 43: 111-122.	MaterialCitation	Animalia	Chordata	Aves	Charadriiformes	Laridae	Larus	dominicanus		Catalogue of Life	NA	NA	KEGU	unknown	NA	39	kelp_gulls	AD	Additional Data	NA	NA	-57.74583	-63.64944	N	0	NA		Crystal Hill	CRYS		B		NA
SATBD_55	809	Larus dominicanus	Kelp gull	-57.59467	-63.60392	1	NA	2001-12-22 UTC	2001	12	22	2020	Schrimpf et al. 2020	Schrimpf MB, Che-Castaldo C, Lynch HJ (2020) Regional breeding bird assessment of the Antarctic Peninsula. - Polar Biology 43: 111-122.	MaterialCitation	Animalia	Chordata	Aves	Charadriiformes	Laridae	Larus	dominicanus		Catalogue of Life	NA	NA	KEGU	unknown	NA	39	kelp_gulls	AD	Additional Data	NA	NA	-57.5935	-63.6028	Y	138.1	NA		Jade Point	JADE		NB		NA
SATBD_56	809	Larus dominicanus	Kelp gull	-57.59467	-63.60392	1	NA	2002-01-02 UTC	2002	1	2	2020	Schrimpf et al. 2020	Schrimpf MB, Che-Castaldo C, Lynch HJ (2020) Regional breeding bird assessment of the Antarctic Peninsula. - Polar Biology 43: 111-122.	MaterialCitation	Animalia	Chordata	Aves	Charadriiformes	Laridae	Larus	dominicanus		Catalogue of Life	NA	NA	KEGU	unknown	NA	39	kelp_gulls	AD	Additional Data	NA	NA	-57.5935	-63.6028	Y	138.1	NA		Jade Point	JADE		NB		NA
SATBD_57	809	Larus dominicanus	Kelp gull	-57.67123	-63.60166	1	NA	2007-01-13 UTC	2007	1	13	2020	Schrimpf et al. 2020	Schrimpf MB, Che-Castaldo C, Lynch HJ (2020) Regional breeding bird assessment of the Antarctic Peninsula. - Polar Biology 43: 111-122.	MaterialCitation	Animalia	Chordata	Aves	Charadriiformes	Laridae	Larus	dominicanus		Catalogue of Life	NA	NA	KEGU	unknown	NA	39	kelp_gulls	AD	Additional Data	NA	NA	-57.67667	-63.57833	Y	2613.8	NA		Eyrie Bay	EYRI		NB		NA
SATBD_58	809	Larus dominicanus	Kelp gull	-56.9978	-63.3972	1	NA	2015-01-01 UTC	2015	1	1	2020	Schrimpf et al. 2020	Schrimpf MB, Che-Castaldo C, Lynch HJ (2020) Regional breeding bird assessment of the Antarctic Peninsula. - Polar Biology 43: 111-122.	MaterialCitation	Animalia	Chordata	Aves	Charadriiformes	Laridae	Larus	dominicanus		Catalogue of Life	NA	NA	KEGU	unknown	NA	39	kelp_gulls	AD	Additional Data	NA	NA	-56.9978	-63.3972	N	0	NA		Hope Bay	HOPE		NB		NA
SATBD_59	809	Larus dominicanus	Kelp gull	-56.9978	-63.3972	1	NA	2015-12-28 UTC	2015	12	28	2020	Schrimpf et al. 2020	Schrimpf MB, Che-Castaldo C, Lynch HJ (2020) Regional breeding bird assessment of the Antarctic Peninsula. - Polar Biology 43: 111-122.	MaterialCitation	Animalia	Chordata	Aves	Charadriiformes	Laridae	Larus	dominicanus		Catalogue of Life	NA	NA	KEGU	unknown	NA	39	kelp_gulls	AD	Additional Data	NA	NA	-56.9978	-63.3972	N	0	NA		Hope Bay	HOPE		NB		NA
SATBD_60	809	Larus dominicanus	Kelp gull	-56.9978	-63.3972	1	NA	2016-01-12 UTC	2016	1	12	2020	Schrimpf et al. 2020	Schrimpf MB, Che-Castaldo C, Lynch HJ (2020) Regional breeding bird assessment of the Antarctic Peninsula. - Polar Biology 43: 111-122.	MaterialCitation	Animalia	Chordata	Aves	Charadriiformes	Laridae	Larus	dominicanus		Catalogue of Life	NA	NA	KEGU	unknown	NA	39	kelp_gulls	AD	Additional Data	NA	NA	-56.9978	-63.3972	N	0	NA		Hope Bay	HOPE		NB		NA
SATBD_61	809	Larus dominicanus	Kelp gull	-56.499	-63.306	1	NA	2009-12-11 UTC	2009	12	11	2020	Schrimpf et al. 2020	Schrimpf MB, Che-Castaldo C, Lynch HJ (2020) Regional breeding bird assessment of the Antarctic Peninsula. - Polar Biology 43: 111-122.	MaterialCitation	Animalia	Chordata	Aves	Charadriiformes	Laridae	Larus	dominicanus		Catalogue of Life	NA	NA	KEGU	unknown	NA	39	kelp_gulls	AD	Additional Data	NA	NA	-56.499	-63.306	MadCIs	836.6	NA		Madder Cliff Island	MADI		NB		NA
SATBD_62	809	Larus dominicanus	Kelp gull	-56.4831	-63.2989	1	NA	2003-01-21 UTC	2003	1	21	2020	Schrimpf et al. 2020	Schrimpf MB, Che-Castaldo C, Lynch HJ (2020) Regional breeding bird assessment of the Antarctic Peninsula. - Polar Biology 43: 111-122.	MaterialCitation	Animalia	Chordata	Aves	Charadriiformes	Laridae	Larus	dominicanus		Catalogue of Life	NA	NA	KEGU	unknown	NA	39	kelp_gulls	AD	Additional Data	NA	NA	-56.4831	-63.2989	N	0	NA		Madder Cliff (Joinville Island)	MADD		B		NA
SATBD_63	809	Larus dominicanus	Kelp gull	-56.4831	-63.2989	1	NA	2005-01-12 UTC	2005	1	12	2020	Schrimpf et al. 2020	Schrimpf MB, Che-Castaldo C, Lynch HJ (2020) Regional breeding bird assessment of the Antarctic Peninsula. - Polar Biology 43: 111-122.	MaterialCitation	Animalia	Chordata	Aves	Charadriiformes	Laridae	Larus	dominicanus		Catalogue of Life	NA	NA	KEGU	unknown	NA	39	kelp_gulls	AD	Additional Data	NA	NA	-56.4831	-63.2989	N	0	NA		Madder Cliff (Joinville Island)	MADD		B		NA
SATBD_64	809	Larus dominicanus	Kelp gull	-56.4831	-63.2989	1	NA	2016-01-24 UTC	2016	1	24	2020	Schrimpf et al. 2020	Schrimpf MB, Che-Castaldo C, Lynch HJ (2020) Regional breeding bird assessment of the Antarctic Peninsula. - Polar Biology 43: 111-122.	MaterialCitation	Animalia	Chordata	Aves	Charadriiformes	Laridae	Larus	dominicanus		Catalogue of Life	NA	NA	KEGU	unknown	NA	39	kelp_gulls	AD	Additional Data	NA	NA	-56.4831	-63.2989	N	0	NA		Madder Cliff (Joinville Island)	MADD		NB		NA
SATBD_65	809	Larus dominicanus	Kelp gull	-56.4831	-63.2989	1	NA	2016-02-29 UTC	2016	2	29	2020	Schrimpf et al. 2020	Schrimpf MB, Che-Castaldo C, Lynch HJ (2020) Regional breeding bird assessment of the Antarctic Peninsula. - Polar Biology 43: 111-122.	MaterialCitation	Animalia	Chordata	Aves	Charadriiformes	Laridae	Larus	dominicanus		Catalogue of Life	NA	NA	KEGU	unknown	NA	39	kelp_gulls	AD	Additional Data	NA	NA	-56.4831	-63.2989	N	0	NA		Madder Cliff (Joinville Island)	MADD		NB		NA
SATBD_66	809	Larus dominicanus	Kelp gull	-56.4831	-63.2989	1	NA	2017-01-01 UTC	2017	1	1	2020	Schrimpf et al. 2020	Schrimpf MB, Che-Castaldo C, Lynch HJ (2020) Regional breeding bird assessment of the Antarctic Peninsula. - Polar Biology 43: 111-122.	MaterialCitation	Animalia	Chordata	Aves	Charadriiformes	Laridae	Larus	dominicanus		Catalogue of Life	NA	NA	KEGU	unknown	NA	39	kelp_gulls	AD	Additional Data	NA	NA	-56.4831	-63.2989	N	0	NA		Madder Cliff (Joinville Island)	MADD		B		NA
SATBD_67	809	Larus dominicanus	Kelp gull	-45.0209	-60.7323	2	111	NA	NA	NA	NA	NA	NA (in ASPA 111 Management Plan)	ASPA 111 Management Plan, https://www.ats.aq/devph/en/apa-database	MaterialCitation	Animalia	Chordata	Aves	Charadriiformes	Laridae	Larus	dominicanus		Catalogue of Life	NA	NA	Larus dominicanus	unknown	NA	39	kelp_gulls	ASPA	Antarctic Specially Protected Areas Database	NA	NA	-45.0209	-60.7323	N	0	10000					B		1
SATBD_68	809	Larus dominicanus	Kelp gull	-45.6063	-60.6525	2	110	NA	1980	NA	NA	NA	NA (in ASPA 110 Management Plan)	ASPA 110 Management Plan, https://www.ats.aq/devph/en/apa-database	MaterialCitation	Animalia	Chordata	Aves	Charadriiformes	Laridae	Larus	dominicanus		Catalogue of Life	NA	NA	Larus dominicanus	unknown	NA	39	kelp_gulls	ASPA	Antarctic Specially Protected Areas Database	NA	NA	-45.6063	-60.6525	N	0	1000	Observed breeding 1980s				U		1
SATBD_69	809	Larus dominicanus	Kelp gull	-45.21822	-60.6506	2	NA	2003-02-19 UTC	2003	2	19	2020	Schrimpf et al. 2020	Schrimpf MB, Che-Castaldo C, Lynch HJ (2020) Regional breeding bird assessment of the Antarctic Peninsula. - Polar Biology 43: 111-122.	MaterialCitation	Animalia	Chordata	Aves	Charadriiformes	Laridae	Larus	dominicanus		Catalogue of Life	NA	NA	KEGU	unknown	NA	39	kelp_gulls	AD	Additional Data	NA	NA	-45.214	-60.649	Y	292.1	NA		Gibbon Bay	GIBA		NB		NA
SATBD_70	809	Larus dominicanus	Kelp gull	-45.56525	-60.64635	2	NA	2006-12-09 UTC	2006	12	9	2020	Schrimpf et al. 2020	Schrimpf MB, Che-Castaldo C, Lynch HJ (2020) Regional breeding bird assessment of the Antarctic Peninsula. - Polar Biology 43: 111-122.	MaterialCitation	Animalia	Chordata	Aves	Charadriiformes	Laridae	Larus	dominicanus		Catalogue of Life	NA	NA	KEGU	unknown	NA	39	kelp_gulls	AD	Additional Data	NA	NA	-45.5636	-60.6469	Y	109	NA		Shingle Cove (Coronation Island)	SHIN		NB		NA
SATBD_71	809	Larus dominicanus	Kelp gull	-45.56525	-60.64635	2	NA	2007-02-20 UTC	2007	2	20	2020	Schrimpf et al. 2020	Schrimpf MB, Che-Castaldo C, Lynch HJ (2020) Regional breeding bird assessment of the Antarctic Peninsula. - Polar Biology 43: 111-122.	MaterialCitation	Animalia	Chordata	Aves	Charadriiformes	Laridae	Larus	dominicanus		Catalogue of Life	NA	NA	KEGU	unknown	NA	39	kelp_gulls	AD	Additional Data	NA	NA	-45.5636	-60.6469	Y	109	NA		Shingle Cove (Coronation Island)	SHIN		NB		NA
SATBD_72	809	Larus dominicanus	Kelp gull	-46.0202	-60.594	2	NA	2010-02-19 UTC	2010	2	19	2020	Schrimpf et al. 2020	Schrimpf MB, Che-Castaldo C, Lynch HJ (2020) Regional breeding bird assessment of the Antarctic Peninsula. - Polar Biology 43: 111-122.	MaterialCitation	Animalia	Chordata	Aves	Charadriiformes	Laridae	Larus	dominicanus		Catalogue of Life	NA	NA	KEGU	unknown	NA	39	kelp_gulls	AD	Additional Data	NA	NA	-46.0202	-60.594	Spine	552.7	NA		Spine Island (Coronation Island)	SPIN		NB		NA
SATBD_73	809	Larus dominicanus	Kelp gull	-66.997	-68.1861	3	NA	2007-02-06 UTC	2007	2	6	2020	Schrimpf et al. 2020	Schrimpf MB, Che-Castaldo C, Lynch HJ (2020) Regional breeding bird assessment of the Antarctic Peninsula. - Polar Biology 43: 111-122.	MaterialCitation	Animalia	Chordata	Aves	Charadriiformes	Laridae	Larus	dominicanus		Catalogue of Life	NA	NA	KEGU	unknown	NA	39	kelp_gulls	AD	Additional Data	NA	NA	-66.997	-68.1861	StonIs	1346.2	NA		Stonington Island	STON		NB		NA
SATBD_74	809	Larus dominicanus	Kelp gull	-66.997	-68.1861	3	NA	2007-12-28 UTC	2007	12	28	2020	Schrimpf et al. 2020	Schrimpf MB, Che-Castaldo C, Lynch HJ (2020) Regional breeding bird assessment of the Antarctic Peninsula. - Polar Biology 43: 111-122.	MaterialCitation	Animalia	Chordata	Aves	Charadriiformes	Laridae	Larus	dominicanus		Catalogue of Life	NA	NA	KEGU	unknown	NA	39	kelp_gulls	AD	Additional Data	NA	NA	-66.997	-68.1861	StonIs	1346.2	NA		Stonington Island	STON		NB		NA
SATBD_75	809	Larus dominicanus	Kelp gull	-66.997	-68.1861	3	NA	2008-01-08 UTC	2008	1	8	2020	Schrimpf et al. 2020	Schrimpf MB, Che-Castaldo C, Lynch HJ (2020) Regional breeding bird assessment of the Antarctic Peninsula. - Polar Biology 43: 111-122.	MaterialCitation	Animalia	Chordata	Aves	Charadriiformes	Laridae	Larus	dominicanus		Catalogue of Life	NA	NA	KEGU	unknown	NA	39	kelp_gulls	AD	Additional Data	NA	NA	-66.997	-68.1861	StonIs	1346.2	NA		Stonington Island	STON		B		NA
SATBD_76	809	Larus dominicanus	Kelp gull	-67.401	-67.8871	3	115	NA	NA	NA	NA	NA	NA (in ASPA 115 Management Plan)	ASPA 115 Management Plan, https://www.ats.aq/devph/en/apa-database	MaterialCitation	Animalia	Chordata	Aves	Charadriiformes	Laridae	Larus	dominicanus		Catalogue of Life	NA	NA	Larus dominicanus	unknown	NA	39	kelp_gulls	ASPA	Antarctic Specially Protected Areas Database	NA	NA	-67.401	-67.8871	N	0	5000	1 nest 140				U		1
SATBD_77	809	Larus dominicanus	Kelp gull	-67.4017	-67.8869	3	115	1996-01-21 UTC	1996	1	21	2020	Schrimpf et al. 2020	Schrimpf MB, Che-Castaldo C, Lynch HJ (2020) Regional breeding bird assessment of the Antarctic Peninsula. - Polar Biology 43: 111-122.	MaterialCitation	Animalia	Chordata	Aves	Charadriiformes	Laridae	Larus	dominicanus		Catalogue of Life	NA	NA	KEGU	unknown	NA	39	kelp_gulls	AD	Additional Data	NA	NA	-67.4017	-67.8869	N	0	NA		Lagotellerie Island	LAGO		NB		NA
SATBD_78	809	Larus dominicanus	Kelp gull	-67.4017	-67.8869	3	115	2012-01-19 UTC	2012	1	19	2020	Schrimpf et al. 2020	Schrimpf MB, Che-Castaldo C, Lynch HJ (2020) Regional breeding bird assessment of the Antarctic Peninsula. - Polar Biology 43: 111-122.	MaterialCitation	Animalia	Chordata	Aves	Charadriiformes	Laridae	Larus	dominicanus		Catalogue of Life	NA	NA	KEGU	unknown	NA	39	kelp_gulls	AD	Additional Data	NA	NA	-67.4017	-67.8869	N	0	NA		Lagotellerie Island	LAGO		NB		NA
SATBD_79	809	Larus dominicanus	Kelp gull	-67.4017	-67.8869	3	115	2013-01-13 UTC	2013	1	13	2020	Schrimpf et al. 2020	Schrimpf MB, Che-Castaldo C, Lynch HJ (2020) Regional breeding bird assessment of the Antarctic Peninsula. - Polar Biology 43: 111-122.	MaterialCitation	Animalia	Chordata	Aves	Charadriiformes	Laridae	Larus	dominicanus		Catalogue of Life	NA	NA	KEGU	unknown	NA	39	kelp_gulls	AD	Additional Data	NA	NA	-67.4017	-67.8869	N	0	NA		Lagotellerie Island	LAGO		NB		NA
SATBD_80	809	Larus dominicanus	Kelp gull	-68.71646	-67.87017	3	107	NA	NA	NA	NA	1984	Bonner & Smith 1984 (in ASPA 107 Management Plan)	ASPA 107 Management Plan, https://www.ats.aq/devph/en/apa-database	MaterialCitation	Animalia	Chordata	Aves	Charadriiformes	Laridae	Larus	dominicanus		Catalogue of Life	NA	NA	Larus dominicanus	unknown	NA	39	kelp_gulls	ASPA	Antarctic Specially Protected Areas Database	NA	NA	-68.71646	-67.87017	N	0	NA	ASPA_v2	Courtier Islands			B		1
SATBD_81	809	Larus dominicanus	Kelp gull	-68.71016	-67.86478	3	107	NA	NA	NA	NA	1984	Bonner & Smith 1984 (in ASPA 107 Management Plan)	ASPA 107 Management Plan, https://www.ats.aq/devph/en/apa-database	MaterialCitation	Animalia	Chordata	Aves	Charadriiformes	Laridae	Larus	dominicanus		Catalogue of Life	NA	NA	Larus dominicanus	unknown	NA	39	kelp_gulls	ASPA	Antarctic Specially Protected Areas Database	NA	NA	-68.71016	-67.86478	N	0	NA	ASPA_v2	Emperor Island			B		1
SATBD_82	809	Larus dominicanus	Kelp gull	-68.68756	-67.86	3	107	1969-02-24 UTC	1969	2	24	NA	BAS Internal records (in ASPA 107 Management Plan)	ASPA 107 Management Plan, https://www.ats.aq/devph/en/apa-database	MaterialCitation	Animalia	Chordata	Aves	Charadriiformes	Laridae	Larus	dominicanus		Catalogue of Life	NA	NA	Larus dominicanus	unknown	NA	39	kelp_gulls	ASPA	Antarctic Specially Protected Areas Database	NA	NA	-68.68756	-67.86	N	0	NA	ASPA_v2	Consort Island			B		1
SATBD_83	809	Larus dominicanus	Kelp gull	-68.68756	-67.86	3	107	NA	NA	NA	NA	1984	Bonner & Smith 1984 (in ASPA 107 Management Plan)	ASPA 107 Management Plan, https://www.ats.aq/devph/en/apa-database	MaterialCitation	Animalia	Chordata	Aves	Charadriiformes	Laridae	Larus	dominicanus		Catalogue of Life	NA	NA	Larus dominicanus	unknown	NA	39	kelp_gulls	ASPA	Antarctic Specially Protected Areas Database	NA	NA	-68.68756	-67.86	N	0	NA	ASPA_v2	Consort Island			B		1
SATBD_84	809	Larus dominicanus	Kelp gull	-67.23639	-67.81611	3	NA	2012-01-19 UTC	2012	1	19	2020	Schrimpf et al. 2020	Schrimpf MB, Che-Castaldo C, Lynch HJ (2020) Regional breeding bird assessment of the Antarctic Peninsula. - Polar Biology 43: 111-122.	MaterialCitation	Animalia	Chordata	Aves	Charadriiformes	Laridae	Larus	dominicanus		Catalogue of Life	NA	NA	KEGU	unknown	NA	39	kelp_gulls	AD	Additional Data	NA	NA	-67.23639	-67.81611	N	0	NA		Horseshoe Island	HORI		B		NA
SATBD_85	809	Larus dominicanus	Kelp gull	-68.89295	-67.7758	3	117	NA	NA	NA	NA	1982	Poncet 1982 (in ASPA 117 Management Plan)	ASPA 117 Management Plan, https://www.ats.aq/devph/en/apa-database	MaterialCitation	Animalia	Chordata	Aves	Charadriiformes	Laridae	Larus	dominicanus		Catalogue of Life	NA	NA	Larus dominicanus	unknown	NA	39	kelp_gulls	ASPA	Antarctic Specially Protected Areas Database	NA	NA	-68.89298	-67.77576	Y	4	100	Original coordinates taken from Google Earth				B		1
SATBD_86	809	Larus dominicanus	Kelp gull	-68.88559	-67.7755	3	117	NA	NA	NA	NA	1982	Poncet 1982 (in ASPA 117 Management Plan)	ASPA 117 Management Plan, https://www.ats.aq/devph/en/apa-database	MaterialCitation	Animalia	Chordata	Aves	Charadriiformes	Laridae	Larus	dominicanus		Catalogue of Life	NA	NA	Larus dominicanus	unknown	NA	39	kelp_gulls	ASPA	Antarctic Specially Protected Areas Database	NA	NA	-68.88559	-67.7755	N	0	100	Original coordinates taken from Google Earth				B		1
SATBD_87	809	Larus dominicanus	Kelp gull	-68.88532	-67.77543	3	117	NA	NA	NA	NA	1982	Poncet 1982 (in ASPA 117 Management Plan)	ASPA 117 Management Plan, https://www.ats.aq/devph/en/apa-database	MaterialCitation	Animalia	Chordata	Aves	Charadriiformes	Laridae	Larus	dominicanus		Catalogue of Life	NA	NA	Larus dominicanus	unknown	NA	39	kelp_gulls	ASPA	Antarctic Specially Protected Areas Database	NA	NA	-68.88532	-67.77543	N	0	100	Original coordinates taken from Google Earth				B		1
SATBD_88	809	Larus dominicanus	Kelp gull	-68.88515	-67.77539	3	117	NA	NA	NA	NA	1982	Poncet 1982 (in ASPA 117 Management Plan)	ASPA 117 Management Plan, https://www.ats.aq/devph/en/apa-database	MaterialCitation	Animalia	Chordata	Aves	Charadriiformes	Laridae	Larus	dominicanus		Catalogue of Life	NA	NA	Larus dominicanus	unknown	NA	39	kelp_gulls	ASPA	Antarctic Specially Protected Areas Database	NA	NA	-68.88515	-67.77539	N	0	100	Original coordinates taken from Google Earth				B		1
SATBD_89	809	Larus dominicanus	Kelp gull	-68.88562	-67.77537	3	117	NA	NA	NA	NA	1982	Poncet 1982 (in ASPA 117 Management Plan)	ASPA 117 Management Plan, https://www.ats.aq/devph/en/apa-database	MaterialCitation	Animalia	Chordata	Aves	Charadriiformes	Laridae	Larus	dominicanus		Catalogue of Life	NA	NA	Larus dominicanus	unknown	NA	39	kelp_gulls	ASPA	Antarctic Specially Protected Areas Database	NA	NA	-68.88562	-67.77537	N	0	100	Original coordinates taken from Google Earth				B		1
SATBD_90	809	Larus dominicanus	Kelp gull	-68.89381	-67.77532	3	117	NA	NA	NA	NA	1982	Poncet 1982 (in ASPA 117 Management Plan)	ASPA 117 Management Plan, https://www.ats.aq/devph/en/apa-database	MaterialCitation	Animalia	Chordata	Aves	Charadriiformes	Laridae	Larus	dominicanus		Catalogue of Life	NA	NA	Larus dominicanus	unknown	NA	39	kelp_gulls	ASPA	Antarctic Specially Protected Areas Database	NA	NA	-68.89384	-67.77513	Y	21.6	100	Original coordinates taken from Google Earth				B		1
SATBD_91	809	Larus dominicanus	Kelp gull	-68.89438	-67.7753	3	117	NA	NA	NA	NA	1982	Poncet 1982 (in ASPA 117 Management Plan)	ASPA 117 Management Plan, https://www.ats.aq/devph/en/apa-database	MaterialCitation	Animalia	Chordata	Aves	Charadriiformes	Laridae	Larus	dominicanus		Catalogue of Life	NA	NA	Larus dominicanus	unknown	NA	39	kelp_gulls	ASPA	Antarctic Specially Protected Areas Database	NA	NA	-68.8942	-67.77525	Y	9.2	100	Original coordinates taken from Google Earth				B		1
SATBD_92	809	Larus dominicanus	Kelp gull	-68.88544	-67.77527	3	117	NA	NA	NA	NA	1982	Poncet 1982 (in ASPA 117 Management Plan)	ASPA 117 Management Plan, https://www.ats.aq/devph/en/apa-database	MaterialCitation	Animalia	Chordata	Aves	Charadriiformes	Laridae	Larus	dominicanus		Catalogue of Life	NA	NA	Larus dominicanus	unknown	NA	39	kelp_gulls	ASPA	Antarctic Specially Protected Areas Database	NA	NA	-68.88543	-67.77527	N	0	100	Original coordinates taken from Google Earth				B		1
SATBD_93	809	Larus dominicanus	Kelp gull	-68.88504	-67.77527	3	117	NA	NA	NA	NA	1982	Poncet 1982 (in ASPA 117 Management Plan)	ASPA 117 Management Plan, https://www.ats.aq/devph/en/apa-database	MaterialCitation	Animalia	Chordata	Aves	Charadriiformes	Laridae	Larus	dominicanus		Catalogue of Life	NA	NA	Larus dominicanus	unknown	NA	39	kelp_gulls	ASPA	Antarctic Specially Protected Areas Database	NA	NA	-68.88504	-67.77527	N	0	100	Original coordinates taken from Google Earth				B		1
SATBD_94	809	Larus dominicanus	Kelp gull	-68.88422	-67.77525	3	117	NA	NA	NA	NA	1982	Poncet 1982 (in ASPA 117 Management Plan)	ASPA 117 Management Plan, https://www.ats.aq/devph/en/apa-database	MaterialCitation	Animalia	Chordata	Aves	Charadriiformes	Laridae	Larus	dominicanus		Catalogue of Life	NA	NA	Larus dominicanus	unknown	NA	39	kelp_gulls	ASPA	Antarctic Specially Protected Areas Database	NA	NA	-68.88422	-67.77525	N	0	100	Original coordinates taken from Google Earth				B		1
SATBD_95	809	Larus dominicanus	Kelp gull	-68.8887	-67.77507	3	117	NA	NA	NA	NA	1982	Poncet 1982 (in ASPA 117 Management Plan)	ASPA 117 Management Plan, https://www.ats.aq/devph/en/apa-database	MaterialCitation	Animalia	Chordata	Aves	Charadriiformes	Laridae	Larus	dominicanus		Catalogue of Life	NA	NA	Larus dominicanus	unknown	NA	39	kelp_gulls	ASPA	Antarctic Specially Protected Areas Database	NA	NA	-68.8887	-67.77507	N	0	100	Original coordinates taken from Google Earth				B		1
SATBD_96	809	Larus dominicanus	Kelp gull	-68.88337	-67.77489	3	117	NA	NA	NA	NA	1982	Poncet 1982 (in ASPA 117 Management Plan)	ASPA 117 Management Plan, https://www.ats.aq/devph/en/apa-database	MaterialCitation	Animalia	Chordata	Aves	Charadriiformes	Laridae	Larus	dominicanus		Catalogue of Life	NA	NA	Larus dominicanus	unknown	NA	39	kelp_gulls	ASPA	Antarctic Specially Protected Areas Database	NA	NA	-68.88337	-67.77489	N	0	100	Original coordinates taken from Google Earth				B		1
SATBD_97	809	Larus dominicanus	Kelp gull	-68.88885	-67.77478	3	117	NA	NA	NA	NA	1982	Poncet 1982 (in ASPA 117 Management Plan)	ASPA 117 Management Plan, https://www.ats.aq/devph/en/apa-database	MaterialCitation	Animalia	Chordata	Aves	Charadriiformes	Laridae	Larus	dominicanus		Catalogue of Life	NA	NA	Larus dominicanus	unknown	NA	39	kelp_gulls	ASPA	Antarctic Specially Protected Areas Database	NA	NA	-68.88885	-67.77478	N	0	100	Original coordinates taken from Google Earth				B		1
SATBD_98	809	Larus dominicanus	Kelp gull	-68.88858	-67.77469	3	117	NA	NA	NA	NA	1982	Poncet 1982 (in ASPA 117 Management Plan)	ASPA 117 Management Plan, https://www.ats.aq/devph/en/apa-database	MaterialCitation	Animalia	Chordata	Aves	Charadriiformes	Laridae	Larus	dominicanus		Catalogue of Life	NA	NA	Larus dominicanus	unknown	NA	39	kelp_gulls	ASPA	Antarctic Specially Protected Areas Database	NA	NA	-68.88858	-67.77469	N	0	100	Original coordinates taken from Google Earth				B		1
SATBD_99	809	Larus dominicanus	Kelp gull	-68.88999	-67.77447	3	117	NA	NA	NA	NA	1982	Poncet 1982 (in ASPA 117 Management Plan)	ASPA 117 Management Plan, https://www.ats.aq/devph/en/apa-database	MaterialCitation	Animalia	Chordata	Aves	Charadriiformes	Laridae	Larus	dominicanus		Catalogue of Life	NA	NA	Larus dominicanus	unknown	NA	39	kelp_gulls	ASPA	Antarctic Specially Protected Areas Database	NA	NA	-68.88998	-67.77447	N	0	100	Original coordinates taken from Google Earth				B		1
SATBD_100	809	Larus dominicanus	Kelp gull	-68.88504	-67.77439	3	117	NA	NA	NA	NA	1982	Poncet 1982 (in ASPA 117 Management Plan)	ASPA 117 Management Plan, https://www.ats.aq/devph/en/apa-database	MaterialCitation	Animalia	Chordata	Aves	Charadriiformes	Laridae	Larus	dominicanus		Catalogue of Life	NA	NA	Larus dominicanus	unknown	NA	39	kelp_gulls	ASPA	Antarctic Specially Protected Areas Database	NA	NA	-68.88504	-67.77439	N	0	100	Original coordinates taken from Google Earth				B		1
SATBD_101	809	Larus dominicanus	Kelp gull	-68.8864	-67.77434	3	117	NA	NA	NA	NA	1982	Poncet 1982 (in ASPA 117 Management Plan)	ASPA 117 Management Plan, https://www.ats.aq/devph/en/apa-database	MaterialCitation	Animalia	Chordata	Aves	Charadriiformes	Laridae	Larus	dominicanus		Catalogue of Life	NA	NA	Larus dominicanus	unknown	NA	39	kelp_gulls	ASPA	Antarctic Specially Protected Areas Database	NA	NA	-68.8864	-67.77434	N	0	100	Original coordinates taken from Google Earth				B		1
SATBD_102	809	Larus dominicanus	Kelp gull	-68.88999	-67.77432	3	117	NA	NA	NA	NA	1982	Poncet 1982 (in ASPA 117 Management Plan)	ASPA 117 Management Plan, https://www.ats.aq/devph/en/apa-database	MaterialCitation	Animalia	Chordata	Aves	Charadriiformes	Laridae	Larus	dominicanus		Catalogue of Life	NA	NA	Larus dominicanus	unknown	NA	39	kelp_gulls	ASPA	Antarctic Specially Protected Areas Database	NA	NA	-68.88999	-67.77432	N	0	100	Original coordinates taken from Google Earth				B		1
SATBD_103	809	Larus dominicanus	Kelp gull	-68.88969	-67.77431	3	117	NA	NA	NA	NA	1982	Poncet 1982 (in ASPA 117 Management Plan)	ASPA 117 Management Plan, https://www.ats.aq/devph/en/apa-database	MaterialCitation	Animalia	Chordata	Aves	Charadriiformes	Laridae	Larus	dominicanus		Catalogue of Life	NA	NA	Larus dominicanus	unknown	NA	39	kelp_gulls	ASPA	Antarctic Specially Protected Areas Database	NA	NA	-68.88969	-67.77431	N	0	100	Original coordinates taken from Google Earth				B		1
SATBD_104	809	Larus dominicanus	Kelp gull	-68.88492	-67.77429	3	117	NA	NA	NA	NA	1982	Poncet 1982 (in ASPA 117 Management Plan)	ASPA 117 Management Plan, https://www.ats.aq/devph/en/apa-database	MaterialCitation	Animalia	Chordata	Aves	Charadriiformes	Laridae	Larus	dominicanus		Catalogue of Life	NA	NA	Larus dominicanus	unknown	NA	39	kelp_gulls	ASPA	Antarctic Specially Protected Areas Database	NA	NA	-68.88492	-67.77429	N	0	100	Original coordinates taken from Google Earth				B		1
SATBD_105	809	Larus dominicanus	Kelp gull	-68.88956	-67.77426	3	117	NA	NA	NA	NA	1982	Poncet 1982 (in ASPA 117 Management Plan)	ASPA 117 Management Plan, https://www.ats.aq/devph/en/apa-database	MaterialCitation	Animalia	Chordata	Aves	Charadriiformes	Laridae	Larus	dominicanus		Catalogue of Life	NA	NA	Larus dominicanus	unknown	NA	39	kelp_gulls	ASPA	Antarctic Specially Protected Areas Database	NA	NA	-68.88956	-67.77426	N	0	100	Original coordinates taken from Google Earth				B		1
SATBD_106	809	Larus dominicanus	Kelp gull	-68.88891	-67.77426	3	117	NA	NA	NA	NA	1982	Poncet 1982 (in ASPA 117 Management Plan)	ASPA 117 Management Plan, https://www.ats.aq/devph/en/apa-database	MaterialCitation	Animalia	Chordata	Aves	Charadriiformes	Laridae	Larus	dominicanus		Catalogue of Life	NA	NA	Larus dominicanus	unknown	NA	39	kelp_gulls	ASPA	Antarctic Specially Protected Areas Database	NA	NA	-68.88891	-67.77425	N	0	100	Original coordinates taken from Google Earth				B		1
SATBD_107	809	Larus dominicanus	Kelp gull	-68.88569	-67.77426	3	117	NA	NA	NA	NA	1982	Poncet 1982 (in ASPA 117 Management Plan)	ASPA 117 Management Plan, https://www.ats.aq/devph/en/apa-database	MaterialCitation	Animalia	Chordata	Aves	Charadriiformes	Laridae	Larus	dominicanus		Catalogue of Life	NA	NA	Larus dominicanus	unknown	NA	39	kelp_gulls	ASPA	Antarctic Specially Protected Areas Database	NA	NA	-68.88568	-67.77426	N	0	100	Original coordinates taken from Google Earth				B		1
SATBD_108	809	Larus dominicanus	Kelp gull	-68.88936	-67.77424	3	117	NA	NA	NA	NA	1982	Poncet 1982 (in ASPA 117 Management Plan)	ASPA 117 Management Plan, https://www.ats.aq/devph/en/apa-database	MaterialCitation	Animalia	Chordata	Aves	Charadriiformes	Laridae	Larus	dominicanus		Catalogue of Life	NA	NA	Larus dominicanus	unknown	NA	39	kelp_gulls	ASPA	Antarctic Specially Protected Areas Database	NA	NA	-68.88935	-67.77424	N	0	100	Original coordinates taken from Google Earth				B		1
SATBD_109	809	Larus dominicanus	Kelp gull	-68.8847	-67.77424	3	117	NA	NA	NA	NA	1982	Poncet 1982 (in ASPA 117 Management Plan)	ASPA 117 Management Plan, https://www.ats.aq/devph/en/apa-database	MaterialCitation	Animalia	Chordata	Aves	Charadriiformes	Laridae	Larus	dominicanus		Catalogue of Life	NA	NA	Larus dominicanus	unknown	NA	39	kelp_gulls	ASPA	Antarctic Specially Protected Areas Database	NA	NA	-68.8847	-67.77424	N	0	100	Original coordinates taken from Google Earth				B		1
SATBD_110	809	Larus dominicanus	Kelp gull	-68.88872	-67.77419	3	117	NA	NA	NA	NA	1982	Poncet 1982 (in ASPA 117 Management Plan)	ASPA 117 Management Plan, https://www.ats.aq/devph/en/apa-database	MaterialCitation	Animalia	Chordata	Aves	Charadriiformes	Laridae	Larus	dominicanus		Catalogue of Life	NA	NA	Larus dominicanus	unknown	NA	39	kelp_gulls	ASPA	Antarctic Specially Protected Areas Database	NA	NA	-68.88872	-67.77419	N	0	100	Original coordinates taken from Google Earth				B		1
SATBD_111	809	Larus dominicanus	Kelp gull	-68.88937	-67.77413	3	117	NA	NA	NA	NA	1982	Poncet 1982 (in ASPA 117 Management Plan)	ASPA 117 Management Plan, https://www.ats.aq/devph/en/apa-database	MaterialCitation	Animalia	Chordata	Aves	Charadriiformes	Laridae	Larus	dominicanus		Catalogue of Life	NA	NA	Larus dominicanus	unknown	NA	39	kelp_gulls	ASPA	Antarctic Specially Protected Areas Database	NA	NA	-68.88937	-67.77413	N	0	100	Original coordinates taken from Google Earth				B		1
SATBD_112	809	Larus dominicanus	Kelp gull	-68.8898	-67.7733	3	117	NA	NA	NA	NA	1982	Poncet 1982 (in ASPA 117 Management Plan)	ASPA 117 Management Plan, https://www.ats.aq/devph/en/apa-database	MaterialCitation	Animalia	Chordata	Aves	Charadriiformes	Laridae	Larus	dominicanus		Catalogue of Life	NA	NA	Larus dominicanus	unknown	NA	39	kelp_gulls	ASPA	Antarctic Specially Protected Areas Database	NA	NA	-68.8898	-67.7733	N	0	100	Original coordinates taken from Google Earth				B		1
SATBD_113	809	Larus dominicanus	Kelp gull	-68.89018	-67.77328	3	117	NA	NA	NA	NA	1982	Poncet 1982 (in ASPA 117 Management Plan)	ASPA 117 Management Plan, https://www.ats.aq/devph/en/apa-database	MaterialCitation	Animalia	Chordata	Aves	Charadriiformes	Laridae	Larus	dominicanus		Catalogue of Life	NA	NA	Larus dominicanus	unknown	NA	39	kelp_gulls	ASPA	Antarctic Specially Protected Areas Database	NA	NA	-68.89018	-67.77328	N	0	100	Original coordinates taken from Google Earth				B		1
SATBD_114	809	Larus dominicanus	Kelp gull	-68.88899	-67.77327	3	117	NA	NA	NA	NA	1982	Poncet 1982 (in ASPA 117 Management Plan)	ASPA 117 Management Plan, https://www.ats.aq/devph/en/apa-database	MaterialCitation	Animalia	Chordata	Aves	Charadriiformes	Laridae	Larus	dominicanus		Catalogue of Life	NA	NA	Larus dominicanus	unknown	NA	39	kelp_gulls	ASPA	Antarctic Specially Protected Areas Database	NA	NA	-68.88899	-67.77327	N	0	100	Original coordinates taken from Google Earth				B		1
SATBD_115	809	Larus dominicanus	Kelp gull	-68.8855	-67.7732	3	117	2007-12-16 UTC	2007	12	16	2020	Schrimpf et al. 2020	Schrimpf MB, Che-Castaldo C, Lynch HJ (2020) Regional breeding bird assessment of the Antarctic Peninsula. - Polar Biology 43: 111-122.	MaterialCitation	Animalia	Chordata	Aves	Charadriiformes	Laridae	Larus	dominicanus		Catalogue of Life	NA	NA	KEGU	unknown	NA	39	kelp_gulls	AD	Additional Data	NA	NA	-68.8855	-67.7732	N	0	NA		Avian Island	AVIA		B		NA
SATBD_116	809	Larus dominicanus	Kelp gull	-68.8855	-67.7732	3	117	2013-01-14 UTC	2013	1	14	2020	Schrimpf et al. 2020	Schrimpf MB, Che-Castaldo C, Lynch HJ (2020) Regional breeding bird assessment of the Antarctic Peninsula. - Polar Biology 43: 111-122.	MaterialCitation	Animalia	Chordata	Aves	Charadriiformes	Laridae	Larus	dominicanus		Catalogue of Life	NA	NA	KEGU	unknown	NA	39	kelp_gulls	AD	Additional Data	NA	NA	-68.8855	-67.7732	N	0	NA		Avian Island	AVIA		B		NA
SATBD_117	809	Larus dominicanus	Kelp gull	-68.8941	-67.77316	3	117	NA	NA	NA	NA	1982	Poncet 1982 (in ASPA 117 Management Plan)	ASPA 117 Management Plan, https://www.ats.aq/devph/en/apa-database	MaterialCitation	Animalia	Chordata	Aves	Charadriiformes	Laridae	Larus	dominicanus		Catalogue of Life	NA	NA	Larus dominicanus	unknown	NA	39	kelp_gulls	ASPA	Antarctic Specially Protected Areas Database	NA	NA	-68.8941	-67.77316	N	0	100	Original coordinates taken from Google Earth				B		1
SATBD_118	809	Larus dominicanus	Kelp gull	-68.88584	-67.77309	3	117	NA	NA	NA	NA	1982	Poncet 1982 (in ASPA 117 Management Plan)	ASPA 117 Management Plan, https://www.ats.aq/devph/en/apa-database	MaterialCitation	Animalia	Chordata	Aves	Charadriiformes	Laridae	Larus	dominicanus		Catalogue of Life	NA	NA	Larus dominicanus	unknown	NA	39	kelp_gulls	ASPA	Antarctic Specially Protected Areas Database	NA	NA	-68.88584	-67.77309	N	0	100	Original coordinates taken from Google Earth				B		1
SATBD_119	809	Larus dominicanus	Kelp gull	-68.89461	-67.77308	3	117	NA	NA	NA	NA	1982	Poncet 1982 (in ASPA 117 Management Plan)	ASPA 117 Management Plan, https://www.ats.aq/devph/en/apa-database	MaterialCitation	Animalia	Chordata	Aves	Charadriiformes	Laridae	Larus	dominicanus		Catalogue of Life	NA	NA	Larus dominicanus	unknown	NA	39	kelp_gulls	ASPA	Antarctic Specially Protected Areas Database	NA	NA	-68.8946	-67.77308	N	0	100	Original coordinates taken from Google Earth				B		1
SATBD_120	809	Larus dominicanus	Kelp gull	-68.89237	-67.77302	3	117	NA	NA	NA	NA	1982	Poncet 1982 (in ASPA 117 Management Plan)	ASPA 117 Management Plan, https://www.ats.aq/devph/en/apa-database	MaterialCitation	Animalia	Chordata	Aves	Charadriiformes	Laridae	Larus	dominicanus		Catalogue of Life	NA	NA	Larus dominicanus	unknown	NA	39	kelp_gulls	ASPA	Antarctic Specially Protected Areas Database	NA	NA	-68.89237	-67.77302	N	0	100	Original coordinates taken from Google Earth				B		1
SATBD_121	809	Larus dominicanus	Kelp gull	-68.8949	-67.77301	3	117	NA	NA	NA	NA	1982	Poncet 1982 (in ASPA 117 Management Plan)	ASPA 117 Management Plan, https://www.ats.aq/devph/en/apa-database	MaterialCitation	Animalia	Chordata	Aves	Charadriiformes	Laridae	Larus	dominicanus		Catalogue of Life	NA	NA	Larus dominicanus	unknown	NA	39	kelp_gulls	ASPA	Antarctic Specially Protected Areas Database	NA	NA	-68.8949	-67.77301	N	0	100	Original coordinates taken from Google Earth				B		1
SATBD_122	809	Larus dominicanus	Kelp gull	-68.88702	-67.77293	3	117	NA	NA	NA	NA	1982	Poncet 1982 (in ASPA 117 Management Plan)	ASPA 117 Management Plan, https://www.ats.aq/devph/en/apa-database	MaterialCitation	Animalia	Chordata	Aves	Charadriiformes	Laridae	Larus	dominicanus		Catalogue of Life	NA	NA	Larus dominicanus	unknown	NA	39	kelp_gulls	ASPA	Antarctic Specially Protected Areas Database	NA	NA	-68.88702	-67.77292	N	0	100	Original coordinates taken from Google Earth				B		1
SATBD_123	809	Larus dominicanus	Kelp gull	-68.88821	-67.77288	3	117	NA	NA	NA	NA	1982	Poncet 1982 (in ASPA 117 Management Plan)	ASPA 117 Management Plan, https://www.ats.aq/devph/en/apa-database	MaterialCitation	Animalia	Chordata	Aves	Charadriiformes	Laridae	Larus	dominicanus		Catalogue of Life	NA	NA	Larus dominicanus	unknown	NA	39	kelp_gulls	ASPA	Antarctic Specially Protected Areas Database	NA	NA	-68.88821	-67.77288	N	0	100	Original coordinates taken from Google Earth				B		1
SATBD_124	809	Larus dominicanus	Kelp gull	-68.89303	-67.77277	3	117	NA	NA	NA	NA	1982	Poncet 1982 (in ASPA 117 Management Plan)	ASPA 117 Management Plan, https://www.ats.aq/devph/en/apa-database	MaterialCitation	Animalia	Chordata	Aves	Charadriiformes	Laridae	Larus	dominicanus		Catalogue of Life	NA	NA	Larus dominicanus	unknown	NA	39	kelp_gulls	ASPA	Antarctic Specially Protected Areas Database	NA	NA	-68.89303	-67.77277	N	0	100	Original coordinates taken from Google Earth				B		1
SATBD_125	809	Larus dominicanus	Kelp gull	-68.8862	-67.77265	3	117	NA	NA	NA	NA	1982	Poncet 1982 (in ASPA 117 Management Plan)	ASPA 117 Management Plan, https://www.ats.aq/devph/en/apa-database	MaterialCitation	Animalia	Chordata	Aves	Charadriiformes	Laridae	Larus	dominicanus		Catalogue of Life	NA	NA	Larus dominicanus	unknown	NA	39	kelp_gulls	ASPA	Antarctic Specially Protected Areas Database	NA	NA	-68.8862	-67.77265	N	0	100	Original coordinates taken from Google Earth				B		1
SATBD_126	809	Larus dominicanus	Kelp gull	-68.89455	-67.77241	3	117	NA	NA	NA	NA	1982	Poncet 1982 (in ASPA 117 Management Plan)	ASPA 117 Management Plan, https://www.ats.aq/devph/en/apa-database	MaterialCitation	Animalia	Chordata	Aves	Charadriiformes	Laridae	Larus	dominicanus		Catalogue of Life	NA	NA	Larus dominicanus	unknown	NA	39	kelp_gulls	ASPA	Antarctic Specially Protected Areas Database	NA	NA	-68.89455	-67.77241	N	0	100	Original coordinates taken from Google Earth				B		1
SATBD_127	809	Larus dominicanus	Kelp gull	-68.89486	-67.77239	3	117	NA	NA	NA	NA	1982	Poncet 1982 (in ASPA 117 Management Plan)	ASPA 117 Management Plan, https://www.ats.aq/devph/en/apa-database	MaterialCitation	Animalia	Chordata	Aves	Charadriiformes	Laridae	Larus	dominicanus		Catalogue of Life	NA	NA	Larus dominicanus	unknown	NA	39	kelp_gulls	ASPA	Antarctic Specially Protected Areas Database	NA	NA	-68.89486	-67.77239	N	0	100	Original coordinates taken from Google Earth				B		1
SATBD_128	809	Larus dominicanus	Kelp gull	-68.8951	-67.77233	3	117	NA	NA	NA	NA	1982	Poncet 1982 (in ASPA 117 Management Plan)	ASPA 117 Management Plan, https://www.ats.aq/devph/en/apa-database	MaterialCitation	Animalia	Chordata	Aves	Charadriiformes	Laridae	Larus	dominicanus		Catalogue of Life	NA	NA	Larus dominicanus	unknown	NA	39	kelp_gulls	ASPA	Antarctic Specially Protected Areas Database	NA	NA	-68.8951	-67.77233	N	0	100	Original coordinates taken from Google Earth				B		1
SATBD_129	809	Larus dominicanus	Kelp gull	-68.89486	-67.77227	3	117	NA	NA	NA	NA	1982	Poncet 1982 (in ASPA 117 Management Plan)	ASPA 117 Management Plan, https://www.ats.aq/devph/en/apa-database	MaterialCitation	Animalia	Chordata	Aves	Charadriiformes	Laridae	Larus	dominicanus		Catalogue of Life	NA	NA	Larus dominicanus	unknown	NA	39	kelp_gulls	ASPA	Antarctic Specially Protected Areas Database	NA	NA	-68.89486	-67.77227	N	0	100	Original coordinates taken from Google Earth				B		1
SATBD_130	809	Larus dominicanus	Kelp gull	-68.89443	-67.77226	3	117	NA	NA	NA	NA	1982	Poncet 1982 (in ASPA 117 Management Plan)	ASPA 117 Management Plan, https://www.ats.aq/devph/en/apa-database	MaterialCitation	Animalia	Chordata	Aves	Charadriiformes	Laridae	Larus	dominicanus		Catalogue of Life	NA	NA	Larus dominicanus	unknown	NA	39	kelp_gulls	ASPA	Antarctic Specially Protected Areas Database	NA	NA	-68.89443	-67.77226	N	0	100	Original coordinates taken from Google Earth				B		1
SATBD_131	809	Larus dominicanus	Kelp gull	-68.89467	-67.77223	3	117	NA	NA	NA	NA	1982	Poncet 1982 (in ASPA 117 Management Plan)	ASPA 117 Management Plan, https://www.ats.aq/devph/en/apa-database	MaterialCitation	Animalia	Chordata	Aves	Charadriiformes	Laridae	Larus	dominicanus		Catalogue of Life	NA	NA	Larus dominicanus	unknown	NA	39	kelp_gulls	ASPA	Antarctic Specially Protected Areas Database	NA	NA	-68.89467	-67.77223	N	0	100	Original coordinates taken from Google Earth				B		1
SATBD_132	809	Larus dominicanus	Kelp gull	-68.8879	-67.7722	3	117	NA	1967	NA	NA	1968	Barlow 1968 (in ASPA 117 Management Plan)	ASPA 117 Management Plan, https://www.ats.aq/devph/en/apa-database	MaterialCitation	Animalia	Chordata	Aves	Charadriiformes	Laridae	Larus	dominicanus		Catalogue of Life	NA	NA	Larus dominicanus	unknown	NA	39	kelp_gulls	ASPA	Antarctic Specially Protected Areas Database	NA	NA	-68.8879	-67.7722	N	0	2000	60 pairs, 1978-79	Avian Island			B		1
SATBD_133	809	Larus dominicanus	Kelp gull	-68.8879	-67.7722	3	117	NA	1978	NA	NA	1979	Poncet & Poncet 1979 (in ASPA 117 Management Plan)	ASPA 117 Management Plan, https://www.ats.aq/devph/en/apa-database	MaterialCitation	Animalia	Chordata	Aves	Charadriiformes	Laridae	Larus	dominicanus		Catalogue of Life	NA	NA	Larus dominicanus	unknown	NA	39	kelp_gulls	ASPA	Antarctic Specially Protected Areas Database	NA	NA	-68.8879	-67.7722	N	0	2000	60 pairs, 1978-79	Avian Island			B		1
SATBD_134	809	Larus dominicanus	Kelp gull	-68.88542	-67.7721	3	117	NA	NA	NA	NA	1982	Poncet 1982 (in ASPA 117 Management Plan)	ASPA 117 Management Plan, https://www.ats.aq/devph/en/apa-database	MaterialCitation	Animalia	Chordata	Aves	Charadriiformes	Laridae	Larus	dominicanus		Catalogue of Life	NA	NA	Larus dominicanus	unknown	NA	39	kelp_gulls	ASPA	Antarctic Specially Protected Areas Database	NA	NA	-68.88542	-67.7721	N	0	100	Original coordinates taken from Google Earth				B		1
SATBD_135	809	Larus dominicanus	Kelp gull	-68.88523	-67.77197	3	117	NA	NA	NA	NA	1982	Poncet 1982 (in ASPA 117 Management Plan)	ASPA 117 Management Plan, https://www.ats.aq/devph/en/apa-database	MaterialCitation	Animalia	Chordata	Aves	Charadriiformes	Laridae	Larus	dominicanus		Catalogue of Life	NA	NA	Larus dominicanus	unknown	NA	39	kelp_gulls	ASPA	Antarctic Specially Protected Areas Database	NA	NA	-68.88523	-67.77197	N	0	100	Original coordinates taken from Google Earth				B		1
SATBD_136	809	Larus dominicanus	Kelp gull	-68.89405	-67.77194	3	117	NA	NA	NA	NA	1982	Poncet 1982 (in ASPA 117 Management Plan)	ASPA 117 Management Plan, https://www.ats.aq/devph/en/apa-database	MaterialCitation	Animalia	Chordata	Aves	Charadriiformes	Laridae	Larus	dominicanus		Catalogue of Life	NA	NA	Larus dominicanus	unknown	NA	39	kelp_gulls	ASPA	Antarctic Specially Protected Areas Database	NA	NA	-68.89405	-67.77194	N	0	100	Original coordinates taken from Google Earth				B		1
SATBD_137	809	Larus dominicanus	Kelp gull	-68.8924	-67.77179	3	117	NA	NA	NA	NA	1982	Poncet 1982 (in ASPA 117 Management Plan)	ASPA 117 Management Plan, https://www.ats.aq/devph/en/apa-database	MaterialCitation	Animalia	Chordata	Aves	Charadriiformes	Laridae	Larus	dominicanus		Catalogue of Life	NA	NA	Larus dominicanus	unknown	NA	39	kelp_gulls	ASPA	Antarctic Specially Protected Areas Database	NA	NA	-68.8924	-67.77179	N	0	100	Original coordinates taken from Google Earth				B		1
SATBD_138	809	Larus dominicanus	Kelp gull	-68.89107	-67.77179	3	117	NA	NA	NA	NA	1982	Poncet 1982 (in ASPA 117 Management Plan)	ASPA 117 Management Plan, https://www.ats.aq/devph/en/apa-database	MaterialCitation	Animalia	Chordata	Aves	Charadriiformes	Laridae	Larus	dominicanus		Catalogue of Life	NA	NA	Larus dominicanus	unknown	NA	39	kelp_gulls	ASPA	Antarctic Specially Protected Areas Database	NA	NA	-68.89107	-67.77179	N	0	100	Original coordinates taken from Google Earth				B		1
SATBD_139	809	Larus dominicanus	Kelp gull	-68.8908	-67.77169	3	117	NA	NA	NA	NA	1982	Poncet 1982 (in ASPA 117 Management Plan)	ASPA 117 Management Plan, https://www.ats.aq/devph/en/apa-database	MaterialCitation	Animalia	Chordata	Aves	Charadriiformes	Laridae	Larus	dominicanus		Catalogue of Life	NA	NA	Larus dominicanus	unknown	NA	39	kelp_gulls	ASPA	Antarctic Specially Protected Areas Database	NA	NA	-68.8908	-67.77168	N	0	100	Original coordinates taken from Google Earth				B		1
SATBD_140	809	Larus dominicanus	Kelp gull	-68.89058	-67.77161	3	117	NA	NA	NA	NA	1982	Poncet 1982 (in ASPA 117 Management Plan)	ASPA 117 Management Plan, https://www.ats.aq/devph/en/apa-database	MaterialCitation	Animalia	Chordata	Aves	Charadriiformes	Laridae	Larus	dominicanus		Catalogue of Life	NA	NA	Larus dominicanus	unknown	NA	39	kelp_gulls	ASPA	Antarctic Specially Protected Areas Database	NA	NA	-68.89058	-67.77161	N	0	100	Original coordinates taken from Google Earth				B		1
SATBD_141	809	Larus dominicanus	Kelp gull	-68.88541	-67.77157	3	117	NA	NA	NA	NA	1982	Poncet 1982 (in ASPA 117 Management Plan)	ASPA 117 Management Plan, https://www.ats.aq/devph/en/apa-database	MaterialCitation	Animalia	Chordata	Aves	Charadriiformes	Laridae	Larus	dominicanus		Catalogue of Life	NA	NA	Larus dominicanus	unknown	NA	39	kelp_gulls	ASPA	Antarctic Specially Protected Areas Database	NA	NA	-68.88541	-67.77157	N	0	100	Original coordinates taken from Google Earth				B		1
SATBD_142	809	Larus dominicanus	Kelp gull	-68.8853	-67.77149	3	117	NA	NA	NA	NA	1982	Poncet 1982 (in ASPA 117 Management Plan)	ASPA 117 Management Plan, https://www.ats.aq/devph/en/apa-database	MaterialCitation	Animalia	Chordata	Aves	Charadriiformes	Laridae	Larus	dominicanus		Catalogue of Life	NA	NA	Larus dominicanus	unknown	NA	39	kelp_gulls	ASPA	Antarctic Specially Protected Areas Database	NA	NA	-68.8853	-67.77149	N	0	100	Original coordinates taken from Google Earth				B		1
SATBD_143	809	Larus dominicanus	Kelp gull	-68.89158	-67.77107	3	117	NA	NA	NA	NA	1982	Poncet 1982 (in ASPA 117 Management Plan)	ASPA 117 Management Plan, https://www.ats.aq/devph/en/apa-database	MaterialCitation	Animalia	Chordata	Aves	Charadriiformes	Laridae	Larus	dominicanus		Catalogue of Life	NA	NA	Larus dominicanus	unknown	NA	39	kelp_gulls	ASPA	Antarctic Specially Protected Areas Database	NA	NA	-68.89158	-67.77107	N	0	100	Original coordinates taken from Google Earth				B		1
SATBD_144	809	Larus dominicanus	Kelp gull	-68.8827	-67.77105	3	117	NA	NA	NA	NA	1982	Poncet 1982 (in ASPA 117 Management Plan)	ASPA 117 Management Plan, https://www.ats.aq/devph/en/apa-database	MaterialCitation	Animalia	Chordata	Aves	Charadriiformes	Laridae	Larus	dominicanus		Catalogue of Life	NA	NA	Larus dominicanus	unknown	NA	39	kelp_gulls	ASPA	Antarctic Specially Protected Areas Database	NA	NA	-68.8827	-67.77105	N	0	100	Original coordinates taken from Google Earth				B		1
SATBD_145	809	Larus dominicanus	Kelp gull	-68.87929	-67.77098	3	117	NA	NA	NA	NA	1982	Poncet 1982 (in ASPA 117 Management Plan)	ASPA 117 Management Plan, https://www.ats.aq/devph/en/apa-database	MaterialCitation	Animalia	Chordata	Aves	Charadriiformes	Laridae	Larus	dominicanus		Catalogue of Life	NA	NA	Larus dominicanus	unknown	NA	39	kelp_gulls	ASPA	Antarctic Specially Protected Areas Database	NA	NA	-68.87927	-67.77099	Y	1.4	100	Original coordinates taken from Google Earth				B		1
SATBD_146	809	Larus dominicanus	Kelp gull	-68.87904	-67.77079	3	117	NA	NA	NA	NA	1982	Poncet 1982 (in ASPA 117 Management Plan)	ASPA 117 Management Plan, https://www.ats.aq/devph/en/apa-database	MaterialCitation	Animalia	Chordata	Aves	Charadriiformes	Laridae	Larus	dominicanus		Catalogue of Life	NA	NA	Larus dominicanus	unknown	NA	39	kelp_gulls	ASPA	Antarctic Specially Protected Areas Database	NA	NA	-68.8791	-67.77073	Y	6.5	100	Original coordinates taken from Google Earth				B		1
SATBD_147	809	Larus dominicanus	Kelp gull	-68.8797	-67.77074	3	117	NA	NA	NA	NA	1982	Poncet 1982 (in ASPA 117 Management Plan)	ASPA 117 Management Plan, https://www.ats.aq/devph/en/apa-database	MaterialCitation	Animalia	Chordata	Aves	Charadriiformes	Laridae	Larus	dominicanus		Catalogue of Life	NA	NA	Larus dominicanus	unknown	NA	39	kelp_gulls	ASPA	Antarctic Specially Protected Areas Database	NA	NA	-68.8797	-67.77073	N	0	100	Original coordinates taken from Google Earth				B		1
SATBD_148	809	Larus dominicanus	Kelp gull	-68.87893	-67.77065	3	117	NA	NA	NA	NA	1982	Poncet 1982 (in ASPA 117 Management Plan)	ASPA 117 Management Plan, https://www.ats.aq/devph/en/apa-database	MaterialCitation	Animalia	Chordata	Aves	Charadriiformes	Laridae	Larus	dominicanus		Catalogue of Life	NA	NA	Larus dominicanus	unknown	NA	39	kelp_gulls	ASPA	Antarctic Specially Protected Areas Database	NA	NA	-68.87893	-67.77065	N	0	100	Original coordinates taken from Google Earth				B		1
SATBD_149	809	Larus dominicanus	Kelp gull	-68.88215	-67.77008	3	117	NA	NA	NA	NA	1982	Poncet 1982 (in ASPA 117 Management Plan)	ASPA 117 Management Plan, https://www.ats.aq/devph/en/apa-database	MaterialCitation	Animalia	Chordata	Aves	Charadriiformes	Laridae	Larus	dominicanus		Catalogue of Life	NA	NA	Larus dominicanus	unknown	NA	39	kelp_gulls	ASPA	Antarctic Specially Protected Areas Database	NA	NA	-68.88215	-67.77008	N	0	100	Original coordinates taken from Google Earth				B		1
SATBD_150	809	Larus dominicanus	Kelp gull	-68.87905	-67.77003	3	117	NA	NA	NA	NA	1982	Poncet 1982 (in ASPA 117 Management Plan)	ASPA 117 Management Plan, https://www.ats.aq/devph/en/apa-database	MaterialCitation	Animalia	Chordata	Aves	Charadriiformes	Laridae	Larus	dominicanus		Catalogue of Life	NA	NA	Larus dominicanus	unknown	NA	39	kelp_gulls	ASPA	Antarctic Specially Protected Areas Database	NA	NA	-68.87858	-67.76982	Y	30.3	100	Original coordinates taken from Google Earth				B		1
SATBD_151	809	Larus dominicanus	Kelp gull	-68.89074	-67.76981	3	117	NA	NA	NA	NA	1982	Poncet 1982 (in ASPA 117 Management Plan)	ASPA 117 Management Plan, https://www.ats.aq/devph/en/apa-database	MaterialCitation	Animalia	Chordata	Aves	Charadriiformes	Laridae	Larus	dominicanus		Catalogue of Life	NA	NA	Larus dominicanus	unknown	NA	39	kelp_gulls	ASPA	Antarctic Specially Protected Areas Database	NA	NA	-68.89074	-67.76981	N	0	100	Original coordinates taken from Google Earth				B		1
SATBD_152	809	Larus dominicanus	Kelp gull	-68.8804	-67.76955	3	117	NA	NA	NA	NA	1982	Poncet 1982 (in ASPA 117 Management Plan)	ASPA 117 Management Plan, https://www.ats.aq/devph/en/apa-database	MaterialCitation	Animalia	Chordata	Aves	Charadriiformes	Laridae	Larus	dominicanus		Catalogue of Life	NA	NA	Larus dominicanus	unknown	NA	39	kelp_gulls	ASPA	Antarctic Specially Protected Areas Database	NA	NA	-68.8804	-67.76955	N	0	100	Original coordinates taken from Google Earth				B		1
SATBD_153	809	Larus dominicanus	Kelp gull	-68.88025	-67.76945	3	117	NA	NA	NA	NA	1982	Poncet 1982 (in ASPA 117 Management Plan)	ASPA 117 Management Plan, https://www.ats.aq/devph/en/apa-database	MaterialCitation	Animalia	Chordata	Aves	Charadriiformes	Laridae	Larus	dominicanus		Catalogue of Life	NA	NA	Larus dominicanus	unknown	NA	39	kelp_gulls	ASPA	Antarctic Specially Protected Areas Database	NA	NA	-68.88025	-67.76945	N	0	100	Original coordinates taken from Google Earth				B		1
SATBD_154	809	Larus dominicanus	Kelp gull	-68.87995	-67.76932	3	117	NA	NA	NA	NA	1982	Poncet 1982 (in ASPA 117 Management Plan)	ASPA 117 Management Plan, https://www.ats.aq/devph/en/apa-database	MaterialCitation	Animalia	Chordata	Aves	Charadriiformes	Laridae	Larus	dominicanus		Catalogue of Life	NA	NA	Larus dominicanus	unknown	NA	39	kelp_gulls	ASPA	Antarctic Specially Protected Areas Database	NA	NA	-68.87995	-67.76931	N	0	100	Original coordinates taken from Google Earth				B		1
SATBD_155	809	Larus dominicanus	Kelp gull	-68.87916	-67.76927	3	117	NA	NA	NA	NA	1982	Poncet 1982 (in ASPA 117 Management Plan)	ASPA 117 Management Plan, https://www.ats.aq/devph/en/apa-database	MaterialCitation	Animalia	Chordata	Aves	Charadriiformes	Laridae	Larus	dominicanus		Catalogue of Life	NA	NA	Larus dominicanus	unknown	NA	39	kelp_gulls	ASPA	Antarctic Specially Protected Areas Database	NA	NA	-68.87916	-67.76927	N	0	100	Original coordinates taken from Google Earth				B		1
SATBD_156	809	Larus dominicanus	Kelp gull	-68.8794	-67.76923	3	117	NA	NA	NA	NA	1982	Poncet 1982 (in ASPA 117 Management Plan)	ASPA 117 Management Plan, https://www.ats.aq/devph/en/apa-database	MaterialCitation	Animalia	Chordata	Aves	Charadriiformes	Laridae	Larus	dominicanus		Catalogue of Life	NA	NA	Larus dominicanus	unknown	NA	39	kelp_gulls	ASPA	Antarctic Specially Protected Areas Database	NA	NA	-68.8794	-67.76923	N	0	100	Original coordinates taken from Google Earth				B		1
SATBD_157	809	Larus dominicanus	Kelp gull	-68.87977	-67.76922	3	117	NA	NA	NA	NA	1982	Poncet 1982 (in ASPA 117 Management Plan)	ASPA 117 Management Plan, https://www.ats.aq/devph/en/apa-database	MaterialCitation	Animalia	Chordata	Aves	Charadriiformes	Laridae	Larus	dominicanus		Catalogue of Life	NA	NA	Larus dominicanus	unknown	NA	39	kelp_gulls	ASPA	Antarctic Specially Protected Areas Database	NA	NA	-68.87977	-67.76922	N	0	100	Original coordinates taken from Google Earth				B		1
SATBD_158	809	Larus dominicanus	Kelp gull	-68.89029	-67.76916	3	117	NA	NA	NA	NA	1982	Poncet 1982 (in ASPA 117 Management Plan)	ASPA 117 Management Plan, https://www.ats.aq/devph/en/apa-database	MaterialCitation	Animalia	Chordata	Aves	Charadriiformes	Laridae	Larus	dominicanus		Catalogue of Life	NA	NA	Larus dominicanus	unknown	NA	39	kelp_gulls	ASPA	Antarctic Specially Protected Areas Database	NA	NA	-68.89029	-67.76916	N	0	100	Original coordinates taken from Google Earth				B		1
SATBD_159	809	Larus dominicanus	Kelp gull	-68.87894	-67.769	3	117	NA	NA	NA	NA	1982	Poncet 1982 (in ASPA 117 Management Plan)	ASPA 117 Management Plan, https://www.ats.aq/devph/en/apa-database	MaterialCitation	Animalia	Chordata	Aves	Charadriiformes	Laridae	Larus	dominicanus		Catalogue of Life	NA	NA	Larus dominicanus	unknown	NA	39	kelp_gulls	ASPA	Antarctic Specially Protected Areas Database	NA	NA	-68.87894	-67.769	N	0	100	Original coordinates taken from Google Earth				B		1
SATBD_160	809	Larus dominicanus	Kelp gull	-68.87869	-67.76889	3	117	NA	NA	NA	NA	1982	Poncet 1982 (in ASPA 117 Management Plan)	ASPA 117 Management Plan, https://www.ats.aq/devph/en/apa-database	MaterialCitation	Animalia	Chordata	Aves	Charadriiformes	Laridae	Larus	dominicanus		Catalogue of Life	NA	NA	Larus dominicanus	unknown	NA	39	kelp_gulls	ASPA	Antarctic Specially Protected Areas Database	NA	NA	-68.87867	-67.76889	Y	0.6	100	Original coordinates taken from Google Earth				B		1
SATBD_161	809	Larus dominicanus	Kelp gull	-68.89122	-67.76872	3	117	NA	NA	NA	NA	1982	Poncet 1982 (in ASPA 117 Management Plan)	ASPA 117 Management Plan, https://www.ats.aq/devph/en/apa-database	MaterialCitation	Animalia	Chordata	Aves	Charadriiformes	Laridae	Larus	dominicanus		Catalogue of Life	NA	NA	Larus dominicanus	unknown	NA	39	kelp_gulls	ASPA	Antarctic Specially Protected Areas Database	NA	NA	-68.89124	-67.76871	Y	1.2	100	Original coordinates taken from Google Earth				B		1
SATBD_162	809	Larus dominicanus	Kelp gull	-68.88644	-67.7678	3	117	NA	NA	NA	NA	1982	Poncet 1982 (in ASPA 117 Management Plan)	ASPA 117 Management Plan, https://www.ats.aq/devph/en/apa-database	MaterialCitation	Animalia	Chordata	Aves	Charadriiformes	Laridae	Larus	dominicanus		Catalogue of Life	NA	NA	Larus dominicanus	unknown	NA	39	kelp_gulls	ASPA	Antarctic Specially Protected Areas Database	NA	NA	-68.88583	-67.76748	Y	43.9	100	Original coordinates taken from Google Earth				B		1
SATBD_163	809	Larus dominicanus	Kelp gull	-68.87796	-67.76688	3	117	NA	NA	NA	NA	1982	Poncet 1982 (in ASPA 117 Management Plan)	ASPA 117 Management Plan, https://www.ats.aq/devph/en/apa-database	MaterialCitation	Animalia	Chordata	Aves	Charadriiformes	Laridae	Larus	dominicanus		Catalogue of Life	NA	NA	Larus dominicanus	unknown	NA	39	kelp_gulls	ASPA	Antarctic Specially Protected Areas Database	NA	NA	-68.87794	-67.7668	Y	9.1	100	Original coordinates taken from Google Earth				B		1
SATBD_164	809	Larus dominicanus	Kelp gull	-68.6858	-67.7494	3	NA	2013-01-11 UTC	2013	1	11	2020	Schrimpf et al. 2020	Schrimpf MB, Che-Castaldo C, Lynch HJ (2020) Regional breeding bird assessment of the Antarctic Peninsula. - Polar Biology 43: 111-122.	MaterialCitation	Animalia	Chordata	Aves	Charadriiformes	Laridae	Larus	dominicanus		Catalogue of Life	NA	NA	KEGU	unknown	NA	39	kelp_gulls	AD	Additional Data	NA	NA	-68.6858	-67.7494	GingIs	2235.4	NA		Ginger Island	GING		NB		NA
SATBD_165	809	Larus dominicanus	Kelp gull	-68.38389	-67.72972	3	NA	2007-12-27 UTC	2007	12	27	2020	Schrimpf et al. 2020	Schrimpf MB, Che-Castaldo C, Lynch HJ (2020) Regional breeding bird assessment of the Antarctic Peninsula. - Polar Biology 43: 111-122.	MaterialCitation	Animalia	Chordata	Aves	Charadriiformes	Laridae	Larus	dominicanus		Catalogue of Life	NA	NA	KEGU	unknown	NA	39	kelp_gulls	AD	Additional Data	NA	NA	-68.38389	-67.72972	N	0	NA		Jenny Island	JENN		B		NA
SATBD_166	809	Larus dominicanus	Kelp gull	-68.38389	-67.72972	3	NA	2008-01-07 UTC	2008	1	7	2020	Schrimpf et al. 2020	Schrimpf MB, Che-Castaldo C, Lynch HJ (2020) Regional breeding bird assessment of the Antarctic Peninsula. - Polar Biology 43: 111-122.	MaterialCitation	Animalia	Chordata	Aves	Charadriiformes	Laridae	Larus	dominicanus		Catalogue of Life	NA	NA	KEGU	unknown	NA	39	kelp_gulls	AD	Additional Data	NA	NA	-68.38389	-67.72972	N	0	NA		Jenny Island	JENN		B		NA
SATBD_167	809	Larus dominicanus	Kelp gull	-67.73194	-67.72333	3	NA	2008-01-08 UTC	2008	1	8	2020	Schrimpf et al. 2020	Schrimpf MB, Che-Castaldo C, Lynch HJ (2020) Regional breeding bird assessment of the Antarctic Peninsula. - Polar Biology 43: 111-122.	MaterialCitation	Animalia	Chordata	Aves	Charadriiformes	Laridae	Larus	dominicanus		Catalogue of Life	NA	NA	KEGU	unknown	NA	39	kelp_gulls	AD	Additional Data	NA	NA	-67.73194	-67.72333	N	0	NA		Bongrain Point (Pourquoi Pas Island)	BONG		NB		NA
SATBD_168	809	Larus dominicanus	Kelp gull	-67.73194	-67.72333	3	NA	2008-12-14 UTC	2008	12	14	2020	Schrimpf et al. 2020	Schrimpf MB, Che-Castaldo C, Lynch HJ (2020) Regional breeding bird assessment of the Antarctic Peninsula. - Polar Biology 43: 111-122.	MaterialCitation	Animalia	Chordata	Aves	Charadriiformes	Laridae	Larus	dominicanus		Catalogue of Life	NA	NA	KEGU	unknown	NA	39	kelp_gulls	AD	Additional Data	NA	NA	-67.73194	-67.72333	N	0	NA		Bongrain Point (Pourquoi Pas Island)	BONG		NB		NA
SATBD_169	809	Larus dominicanus	Kelp gull	-67.73194	-67.72333	3	NA	2008-12-25 UTC	2008	12	25	2020	Schrimpf et al. 2020	Schrimpf MB, Che-Castaldo C, Lynch HJ (2020) Regional breeding bird assessment of the Antarctic Peninsula. - Polar Biology 43: 111-122.	MaterialCitation	Animalia	Chordata	Aves	Charadriiformes	Laridae	Larus	dominicanus		Catalogue of Life	NA	NA	KEGU	unknown	NA	39	kelp_gulls	AD	Additional Data	NA	NA	-67.73194	-67.72333	N	0	NA		Bongrain Point (Pourquoi Pas Island)	BONG		B		NA
SATBD_170	809	Larus dominicanus	Kelp gull	-67.73194	-67.72333	3	NA	2010-02-07 UTC	2010	2	7	2020	Schrimpf et al. 2020	Schrimpf MB, Che-Castaldo C, Lynch HJ (2020) Regional breeding bird assessment of the Antarctic Peninsula. - Polar Biology 43: 111-122.	MaterialCitation	Animalia	Chordata	Aves	Charadriiformes	Laridae	Larus	dominicanus		Catalogue of Life	NA	NA	KEGU	unknown	NA	39	kelp_gulls	AD	Additional Data	NA	NA	-67.73194	-67.72333	N	0	NA		Bongrain Point (Pourquoi Pas Island)	BONG		B		NA
SATBD_171	809	Larus dominicanus	Kelp gull	-67.73194	-67.72333	3	NA	2010-02-15 UTC	2010	2	15	2020	Schrimpf et al. 2020	Schrimpf MB, Che-Castaldo C, Lynch HJ (2020) Regional breeding bird assessment of the Antarctic Peninsula. - Polar Biology 43: 111-122.	MaterialCitation	Animalia	Chordata	Aves	Charadriiformes	Laridae	Larus	dominicanus		Catalogue of Life	NA	NA	KEGU	unknown	NA	39	kelp_gulls	AD	Additional Data	NA	NA	-67.73194	-67.72333	N	0	NA		Bongrain Point (Pourquoi Pas Island)	BONG		B		NA
SATBD_172	809	Larus dominicanus	Kelp gull	-67.73194	-67.72333	3	NA	2011-01-03 UTC	2011	1	3	2020	Schrimpf et al. 2020	Schrimpf MB, Che-Castaldo C, Lynch HJ (2020) Regional breeding bird assessment of the Antarctic Peninsula. - Polar Biology 43: 111-122.	MaterialCitation	Animalia	Chordata	Aves	Charadriiformes	Laridae	Larus	dominicanus		Catalogue of Life	NA	NA	KEGU	unknown	NA	39	kelp_gulls	AD	Additional Data	NA	NA	-67.73194	-67.72333	N	0	NA		Bongrain Point (Pourquoi Pas Island)	BONG		B		NA
SATBD_173	809	Larus dominicanus	Kelp gull	-67.78	-67.69556	3	NA	2011-01-03 UTC	2011	1	3	2020	Schrimpf et al. 2020	Schrimpf MB, Che-Castaldo C, Lynch HJ (2020) Regional breeding bird assessment of the Antarctic Peninsula. - Polar Biology 43: 111-122.	MaterialCitation	Animalia	Chordata	Aves	Charadriiformes	Laridae	Larus	dominicanus		Catalogue of Life	NA	NA	KEGU	unknown	NA	39	kelp_gulls	AD	Additional Data	NA	NA	-67.78	-67.69556	Lain	678.2	NA		Lainez Point	LAIN		B		NA
SATBD_174	809	Larus dominicanus	Kelp gull	-69.1531	-67.6749	3	NA	2013-01-11 UTC	2013	1	11	2020	Schrimpf et al. 2020	Schrimpf MB, Che-Castaldo C, Lynch HJ (2020) Regional breeding bird assessment of the Antarctic Peninsula. - Polar Biology 43: 111-122.	MaterialCitation	Animalia	Chordata	Aves	Charadriiformes	Laridae	Larus	dominicanus		Catalogue of Life	NA	NA	KEGU	unknown	NA	39	kelp_gulls	AD	Additional Data	NA	NA	-69.1531	-67.6749	ConeIs	13365.8	NA		Cone Island	CONE		B		NA
SATBD_175	809	Larus dominicanus	Kelp gull	-68.1152	-67.5674	3	129	NA	NA	NA	NA	NA	NA (in ASPA 129 Management Plan)	ASPA 129 Management Plan, https://www.ats.aq/devph/en/apa-database	MaterialCitation	Animalia	Chordata	Aves	Charadriiformes	Laridae	Larus	dominicanus		Catalogue of Life	NA	NA	Larus dominicanus	unknown	NA	39	kelp_gulls	ASPA	Antarctic Specially Protected Areas Database	NA	NA	-68.1152	-67.5674	N	0	500					B		1
SATBD_176	809	Larus dominicanus	Kelp gull	-67.92583	-67.44778	3	NA	2007-12-17 UTC	2007	12	17	2020	Schrimpf et al. 2020	Schrimpf MB, Che-Castaldo C, Lynch HJ (2020) Regional breeding bird assessment of the Antarctic Peninsula. - Polar Biology 43: 111-122.	MaterialCitation	Animalia	Chordata	Aves	Charadriiformes	Laridae	Larus	dominicanus		Catalogue of Life	NA	NA	KEGU	unknown	NA	39	kelp_gulls	AD	Additional Data	NA	NA	-67.92583	-67.44778	N	0	NA		Webb Island	WEBB		B		NA
SATBD_177	809	Larus dominicanus	Kelp gull	-66.65398	-66.87811	3	NA	2007-12-07 UTC	2007	12	7	2020	Schrimpf et al. 2020	Schrimpf MB, Che-Castaldo C, Lynch HJ (2020) Regional breeding bird assessment of the Antarctic Peninsula. - Polar Biology 43: 111-122.	MaterialCitation	Animalia	Chordata	Aves	Charadriiformes	Laridae	Larus	dominicanus		Catalogue of Life	NA	NA	KEGU	unknown	NA	39	kelp_gulls	AD	Additional Data	NA	NA	-66.649	-66.879	Y	240	NA		Andresen Island Site 1	ANDR		NB		NA
SATBD_178	809	Larus dominicanus	Kelp gull	-66.65398	-66.87811	3	NA	2016-01-22 UTC	2016	1	22	2020	Schrimpf et al. 2020	Schrimpf MB, Che-Castaldo C, Lynch HJ (2020) Regional breeding bird assessment of the Antarctic Peninsula. - Polar Biology 43: 111-122.	MaterialCitation	Animalia	Chordata	Aves	Charadriiformes	Laridae	Larus	dominicanus		Catalogue of Life	NA	NA	KEGU	unknown	NA	39	kelp_gulls	AD	Additional Data	NA	NA	-66.649	-66.879	Y	240	NA		Andresen Island Site 1	ANDR		NB		NA
SATBD_179	809	Larus dominicanus	Kelp gull	-66.70888	-66.87513	3	NA	2007-12-07 UTC	2007	12	7	2020	Schrimpf et al. 2020	Schrimpf MB, Che-Castaldo C, Lynch HJ (2020) Regional breeding bird assessment of the Antarctic Peninsula. - Polar Biology 43: 111-122.	MaterialCitation	Animalia	Chordata	Aves	Charadriiformes	Laridae	Larus	dominicanus		Catalogue of Life	NA	NA	KEGU	unknown	NA	39	kelp_gulls	AD	Additional Data	NA	NA	-66.711	-66.875	Y	94.1	NA		Andresen Island Site 2	ANDI		NB		NA
SATBD_180	809	Larus dominicanus	Kelp gull	-66.78699	-66.87082	3	NA	2003-01-13 UTC	2003	1	13	2020	Schrimpf et al. 2020	Schrimpf MB, Che-Castaldo C, Lynch HJ (2020) Regional breeding bird assessment of the Antarctic Peninsula. - Polar Biology 43: 111-122.	MaterialCitation	Animalia	Chordata	Aves	Charadriiformes	Laridae	Larus	dominicanus		Catalogue of Life	NA	NA	KEGU	unknown	NA	39	kelp_gulls	AD	Additional Data	NA	NA	-66.78667	-66.87083	Y	14.2	NA		Detaille Island	DETA		B		NA
SATBD_181	809	Larus dominicanus	Kelp gull	-66.78699	-66.87082	3	NA	2004-01-03 UTC	2004	1	3	2020	Schrimpf et al. 2020	Schrimpf MB, Che-Castaldo C, Lynch HJ (2020) Regional breeding bird assessment of the Antarctic Peninsula. - Polar Biology 43: 111-122.	MaterialCitation	Animalia	Chordata	Aves	Charadriiformes	Laridae	Larus	dominicanus		Catalogue of Life	NA	NA	KEGU	unknown	NA	39	kelp_gulls	AD	Additional Data	NA	NA	-66.78667	-66.87083	Y	14.2	NA		Detaille Island	DETA		B		NA
SATBD_182	809	Larus dominicanus	Kelp gull	-66.78699	-66.87082	3	NA	2007-12-07 UTC	2007	12	7	2020	Schrimpf et al. 2020	Schrimpf MB, Che-Castaldo C, Lynch HJ (2020) Regional breeding bird assessment of the Antarctic Peninsula. - Polar Biology 43: 111-122.	MaterialCitation	Animalia	Chordata	Aves	Charadriiformes	Laridae	Larus	dominicanus		Catalogue of Life	NA	NA	KEGU	unknown	NA	39	kelp_gulls	AD	Additional Data	NA	NA	-66.78667	-66.87083	Y	14.2	NA		Detaille Island	DETA		NB		NA
SATBD_183	809	Larus dominicanus	Kelp gull	-66.78699	-66.87082	3	NA	2007-12-29 UTC	2007	12	29	2020	Schrimpf et al. 2020	Schrimpf MB, Che-Castaldo C, Lynch HJ (2020) Regional breeding bird assessment of the Antarctic Peninsula. - Polar Biology 43: 111-122.	MaterialCitation	Animalia	Chordata	Aves	Charadriiformes	Laridae	Larus	dominicanus		Catalogue of Life	NA	NA	KEGU	unknown	NA	39	kelp_gulls	AD	Additional Data	NA	NA	-66.78667	-66.87083	Y	14.2	NA		Detaille Island	DETA		B		NA
SATBD_184	809	Larus dominicanus	Kelp gull	-66.78699	-66.87082	3	NA	2009-01-24 UTC	2009	1	24	2020	Schrimpf et al. 2020	Schrimpf MB, Che-Castaldo C, Lynch HJ (2020) Regional breeding bird assessment of the Antarctic Peninsula. - Polar Biology 43: 111-122.	MaterialCitation	Animalia	Chordata	Aves	Charadriiformes	Laridae	Larus	dominicanus		Catalogue of Life	NA	NA	KEGU	unknown	NA	39	kelp_gulls	AD	Additional Data	NA	NA	-66.78667	-66.87083	Y	14.2	NA		Detaille Island	DETA		B		NA
SATBD_185	809	Larus dominicanus	Kelp gull	-66.78699	-66.87082	3	NA	2009-12-24 UTC	2009	12	24	2020	Schrimpf et al. 2020	Schrimpf MB, Che-Castaldo C, Lynch HJ (2020) Regional breeding bird assessment of the Antarctic Peninsula. - Polar Biology 43: 111-122.	MaterialCitation	Animalia	Chordata	Aves	Charadriiformes	Laridae	Larus	dominicanus		Catalogue of Life	NA	NA	KEGU	unknown	NA	39	kelp_gulls	AD	Additional Data	NA	NA	-66.78667	-66.87083	Y	14.2	NA		Detaille Island	DETA		B		NA
SATBD_186	809	Larus dominicanus	Kelp gull	-66.78699	-66.87082	3	NA	2011-01-14 UTC	2011	1	14	2020	Schrimpf et al. 2020	Schrimpf MB, Che-Castaldo C, Lynch HJ (2020) Regional breeding bird assessment of the Antarctic Peninsula. - Polar Biology 43: 111-122.	MaterialCitation	Animalia	Chordata	Aves	Charadriiformes	Laridae	Larus	dominicanus		Catalogue of Life	NA	NA	KEGU	unknown	NA	39	kelp_gulls	AD	Additional Data	NA	NA	-66.78667	-66.87083	Y	14.2	NA		Detaille Island	DETA		B		NA
SATBD_187	809	Larus dominicanus	Kelp gull	-66.78699	-66.87082	3	NA	2011-01-24 UTC	2011	1	24	2020	Schrimpf et al. 2020	Schrimpf MB, Che-Castaldo C, Lynch HJ (2020) Regional breeding bird assessment of the Antarctic Peninsula. - Polar Biology 43: 111-122.	MaterialCitation	Animalia	Chordata	Aves	Charadriiformes	Laridae	Larus	dominicanus		Catalogue of Life	NA	NA	KEGU	unknown	NA	39	kelp_gulls	AD	Additional Data	NA	NA	-66.78667	-66.87083	Y	14.2	NA		Detaille Island	DETA		B		NA
SATBD_188	809	Larus dominicanus	Kelp gull	-66.78699	-66.87082	3	NA	2013-01-06 UTC	2013	1	6	2020	Schrimpf et al. 2020	Schrimpf MB, Che-Castaldo C, Lynch HJ (2020) Regional breeding bird assessment of the Antarctic Peninsula. - Polar Biology 43: 111-122.	MaterialCitation	Animalia	Chordata	Aves	Charadriiformes	Laridae	Larus	dominicanus		Catalogue of Life	NA	NA	KEGU	unknown	NA	39	kelp_gulls	AD	Additional Data	NA	NA	-66.78667	-66.87083	Y	14.2	NA		Detaille Island	DETA		B		NA
SATBD_189	809	Larus dominicanus	Kelp gull	-66.78699	-66.87082	3	NA	2014-01-22 UTC	2014	1	22	2020	Schrimpf et al. 2020	Schrimpf MB, Che-Castaldo C, Lynch HJ (2020) Regional breeding bird assessment of the Antarctic Peninsula. - Polar Biology 43: 111-122.	MaterialCitation	Animalia	Chordata	Aves	Charadriiformes	Laridae	Larus	dominicanus		Catalogue of Life	NA	NA	KEGU	unknown	NA	39	kelp_gulls	AD	Additional Data	NA	NA	-66.78667	-66.87083	Y	14.2	NA		Detaille Island	DETA		B		NA
SATBD_190	809	Larus dominicanus	Kelp gull	-66.78699	-66.87082	3	NA	2016-01-22 UTC	2016	1	22	2020	Schrimpf et al. 2020	Schrimpf MB, Che-Castaldo C, Lynch HJ (2020) Regional breeding bird assessment of the Antarctic Peninsula. - Polar Biology 43: 111-122.	MaterialCitation	Animalia	Chordata	Aves	Charadriiformes	Laridae	Larus	dominicanus		Catalogue of Life	NA	NA	KEGU	unknown	NA	39	kelp_gulls	AD	Additional Data	NA	NA	-66.78667	-66.87083	Y	14.2	NA		Detaille Island	DETA		NB		NA
SATBD_191	809	Larus dominicanus	Kelp gull	-67.15026	-66.46175	3	NA	2013-01-10 UTC	2013	1	10	2020	Schrimpf et al. 2020	Schrimpf MB, Che-Castaldo C, Lynch HJ (2020) Regional breeding bird assessment of the Antarctic Peninsula. - Polar Biology 43: 111-122.	MaterialCitation	Animalia	Chordata	Aves	Charadriiformes	Laridae	Larus	dominicanus		Catalogue of Life	NA	NA	KEGU	unknown	NA	39	kelp_gulls	AD	Additional Data	NA	NA	-67.1397	-66.4575	Y	667.9	NA		Barcroft Islands	BARC		NB		NA
SATBD_192	809	Larus dominicanus	Kelp gull	-66.9601	-66.25074	3	NA	2013-01-09 UTC	2013	1	9	2020	Schrimpf et al. 2020	Schrimpf MB, Che-Castaldo C, Lynch HJ (2020) Regional breeding bird assessment of the Antarctic Peninsula. - Polar Biology 43: 111-122.	MaterialCitation	Animalia	Chordata	Aves	Charadriiformes	Laridae	Larus	dominicanus		Catalogue of Life	NA	NA	KEGU	unknown	NA	39	kelp_gulls	AD	Additional Data	NA	NA	-66.9601	-66.25074	KrogIs	7126.9	NA		Krogh Island (Islet North of NE coast of K.I.)	KROG		B		NA
SATBD_193	809	Larus dominicanus	Kelp gull	-65.38176	-66.02359	3	NA	2003-01-13 UTC	2003	1	13	2020	Schrimpf et al. 2020	Schrimpf MB, Che-Castaldo C, Lynch HJ (2020) Regional breeding bird assessment of the Antarctic Peninsula. - Polar Biology 43: 111-122.	MaterialCitation	Animalia	Chordata	Aves	Charadriiformes	Laridae	Larus	dominicanus		Catalogue of Life	NA	NA	KEGU	unknown	NA	39	kelp_gulls	AD	Additional Data	NA	NA	-65.3611	-66.0275	Y	1033.9	NA		Fish Islands	FISH		NB		NA
SATBD_194	809	Larus dominicanus	Kelp gull	-65.38176	-66.02359	3	NA	2007-12-18 UTC	2007	12	18	2020	Schrimpf et al. 2020	Schrimpf MB, Che-Castaldo C, Lynch HJ (2020) Regional breeding bird assessment of the Antarctic Peninsula. - Polar Biology 43: 111-122.	MaterialCitation	Animalia	Chordata	Aves	Charadriiformes	Laridae	Larus	dominicanus		Catalogue of Life	NA	NA	KEGU	unknown	NA	39	kelp_gulls	AD	Additional Data	NA	NA	-65.3611	-66.0275	Y	1033.9	NA		Fish Islands	FISH		B		NA
SATBD_195	809	Larus dominicanus	Kelp gull	-65.38176	-66.02359	3	NA	2008-02-11 UTC	2008	2	11	2020	Schrimpf et al. 2020	Schrimpf MB, Che-Castaldo C, Lynch HJ (2020) Regional breeding bird assessment of the Antarctic Peninsula. - Polar Biology 43: 111-122.	MaterialCitation	Animalia	Chordata	Aves	Charadriiformes	Laridae	Larus	dominicanus		Catalogue of Life	NA	NA	KEGU	unknown	NA	39	kelp_gulls	AD	Additional Data	NA	NA	-65.3611	-66.0275	Y	1033.9	NA		Fish Islands	FISH		B		NA
SATBD_196	809	Larus dominicanus	Kelp gull	-65.38176	-66.02359	3	NA	2009-02-05 UTC	2009	2	5	2020	Schrimpf et al. 2020	Schrimpf MB, Che-Castaldo C, Lynch HJ (2020) Regional breeding bird assessment of the Antarctic Peninsula. - Polar Biology 43: 111-122.	MaterialCitation	Animalia	Chordata	Aves	Charadriiformes	Laridae	Larus	dominicanus		Catalogue of Life	NA	NA	KEGU	unknown	NA	39	kelp_gulls	AD	Additional Data	NA	NA	-65.3611	-66.0275	Y	1033.9	NA		Fish Islands	FISH		NB		NA
SATBD_197	809	Larus dominicanus	Kelp gull	-65.38176	-66.02359	3	NA	2011-01-04 UTC	2011	1	4	2020	Schrimpf et al. 2020	Schrimpf MB, Che-Castaldo C, Lynch HJ (2020) Regional breeding bird assessment of the Antarctic Peninsula. - Polar Biology 43: 111-122.	MaterialCitation	Animalia	Chordata	Aves	Charadriiformes	Laridae	Larus	dominicanus		Catalogue of Life	NA	NA	KEGU	unknown	NA	39	kelp_gulls	AD	Additional Data	NA	NA	-65.3611	-66.0275	Y	1033.9	NA		Fish Islands	FISH		B		NA
SATBD_198	809	Larus dominicanus	Kelp gull	-65.38176	-66.02359	3	NA	2013-01-18 UTC	2013	1	18	2020	Schrimpf et al. 2020	Schrimpf MB, Che-Castaldo C, Lynch HJ (2020) Regional breeding bird assessment of the Antarctic Peninsula. - Polar Biology 43: 111-122.	MaterialCitation	Animalia	Chordata	Aves	Charadriiformes	Laridae	Larus	dominicanus		Catalogue of Life	NA	NA	KEGU	unknown	NA	39	kelp_gulls	AD	Additional Data	NA	NA	-65.3611	-66.0275	Y	1033.9	NA		Fish Islands	FISH		NB		NA
SATBD_199	809	Larus dominicanus	Kelp gull	-65.35605	-66.02179	3	NA	NA	1983	NA	NA	2013	Lynch et al. 2013	Lynch, H. J., Naveen, R., Casanovas, P. (2013) Antarctic Site Inventory breeding bird surveydata, 1994-2013. Ecology, 94(11):2653	MaterialCitation	Animalia	Chordata	Aves	Charadriiformes	Laridae	Larus	dominicanus		Catalogue of Life	NA	NA		unknown	NA	39	kelp_gulls	AD	Additional Data	NA	NA	-65.3506	-66.0288	Y	820	NA		Fish Islands			B		1
SATBD_200	809	Larus dominicanus	Kelp gull	-65.33833	-66.00889	3	NA	2007-12-08 UTC	2007	12	8	2020	Schrimpf et al. 2020	Schrimpf MB, Che-Castaldo C, Lynch HJ (2020) Regional breeding bird assessment of the Antarctic Peninsula. - Polar Biology 43: 111-122.	MaterialCitation	Animalia	Chordata	Aves	Charadriiformes	Laridae	Larus	dominicanus		Catalogue of Life	NA	NA	KEGU	unknown	NA	39	kelp_gulls	AD	Additional Data	NA	NA	-65.33833	-66.00889	N	0	NA		Prospect Point	PROS		B		NA
SATBD_201	809	Larus dominicanus	Kelp gull	-66.12194	-65.9675	3	NA	2010-12-03 UTC	2010	12	3	2020	Schrimpf et al. 2020	Schrimpf MB, Che-Castaldo C, Lynch HJ (2020) Regional breeding bird assessment of the Antarctic Peninsula. - Polar Biology 43: 111-122.	MaterialCitation	Animalia	Chordata	Aves	Charadriiformes	Laridae	Larus	dominicanus		Catalogue of Life	NA	NA	KEGU	unknown	NA	39	kelp_gulls	AD	Additional Data	NA	NA	-66.12194	-65.9675	ExReef	1291.5	NA		Extension Reef	EXTE		NB		NA
SATBD_202	809	Larus dominicanus	Kelp gull	-66.21389	-65.89465	3	NA	2013-01-08 UTC	2013	1	8	2020	Schrimpf et al. 2020	Schrimpf MB, Che-Castaldo C, Lynch HJ (2020) Regional breeding bird assessment of the Antarctic Peninsula. - Polar Biology 43: 111-122.	MaterialCitation	Animalia	Chordata	Aves	Charadriiformes	Laridae	Larus	dominicanus		Catalogue of Life	NA	NA	KEGU	unknown	NA	39	kelp_gulls	AD	Additional Data	NA	NA	-66.2117	-65.8919	Y	322.4	NA		Armstrong Reef	ARMS		B		NA
SATBD_203	809	Larus dominicanus	Kelp gull	-66.21389	-65.89465	3	NA	2016-01-23 UTC	2016	1	23	2020	Schrimpf et al. 2020	Schrimpf MB, Che-Castaldo C, Lynch HJ (2020) Regional breeding bird assessment of the Antarctic Peninsula. - Polar Biology 43: 111-122.	MaterialCitation	Animalia	Chordata	Aves	Charadriiformes	Laridae	Larus	dominicanus		Catalogue of Life	NA	NA	KEGU	unknown	NA	39	kelp_gulls	AD	Additional Data	NA	NA	-66.2117	-65.8919	Y	322.4	NA		Armstrong Reef	ARMS		B		NA
SATBD_204	809	Larus dominicanus	Kelp gull	-64.21482	-65.40273	3	NA	2013-01-06 UTC	2013	1	6	2020	Schrimpf et al. 2020	Schrimpf MB, Che-Castaldo C, Lynch HJ (2020) Regional breeding bird assessment of the Antarctic Peninsula. - Polar Biology 43: 111-122.	MaterialCitation	Animalia	Chordata	Aves	Charadriiformes	Laridae	Larus	dominicanus		Catalogue of Life	NA	NA	KEGU	unknown	NA	39	kelp_gulls	AD	Additional Data	NA	NA	-64.215	-65.40278	Y	9.7	NA		Darboux Island	DARX		B		NA
SATBD_205	809	Larus dominicanus	Kelp gull	-64.11786	-65.26687	3	NA	2013-01-06 UTC	2013	1	6	2020	Schrimpf et al. 2020	Schrimpf MB, Che-Castaldo C, Lynch HJ (2020) Regional breeding bird assessment of the Antarctic Peninsula. - Polar Biology 43: 111-122.	MaterialCitation	Animalia	Chordata	Aves	Charadriiformes	Laridae	Larus	dominicanus		Catalogue of Life	NA	NA	KEGU	unknown	NA	39	kelp_gulls	AD	Additional Data	NA	NA	-64.1178	-65.2667	Y	19.1	NA		Cape Tuxen	TUXE		NB		NA
SATBD_206	809	Larus dominicanus	Kelp gull	-64.11786	-65.26687	3	NA	2015-01-04 UTC	2015	1	4	2020	Schrimpf et al. 2020	Schrimpf MB, Che-Castaldo C, Lynch HJ (2020) Regional breeding bird assessment of the Antarctic Peninsula. - Polar Biology 43: 111-122.	MaterialCitation	Animalia	Chordata	Aves	Charadriiformes	Laridae	Larus	dominicanus		Catalogue of Life	NA	NA	KEGU	unknown	NA	39	kelp_gulls	AD	Additional Data	NA	NA	-64.1178	-65.2667	Y	19.1	NA		Cape Tuxen	TUXE		NB		NA
SATBD_207	809	Larus dominicanus	Kelp gull	-64.11786	-65.26687	3	NA	2016-01-24 UTC	2016	1	24	2020	Schrimpf et al. 2020	Schrimpf MB, Che-Castaldo C, Lynch HJ (2020) Regional breeding bird assessment of the Antarctic Peninsula. - Polar Biology 43: 111-122.	MaterialCitation	Animalia	Chordata	Aves	Charadriiformes	Laridae	Larus	dominicanus		Catalogue of Life	NA	NA	KEGU	unknown	NA	39	kelp_gulls	AD	Additional Data	NA	NA	-64.1178	-65.2667	Y	19.1	NA		Cape Tuxen	TUXE		NB		NA
SATBD_208	809	Larus dominicanus	Kelp gull	-64.1334	-65.2549	3	NA	2015-01-28 UTC	2015	1	28	2020	Schrimpf et al. 2020	Schrimpf MB, Che-Castaldo C, Lynch HJ (2020) Regional breeding bird assessment of the Antarctic Peninsula. - Polar Biology 43: 111-122.	MaterialCitation	Animalia	Chordata	Aves	Charadriiformes	Laridae	Larus	dominicanus		Catalogue of Life	NA	NA	KEGU	unknown	NA	39	kelp_gulls	AD	Additional Data	NA	NA	-64.1334	-65.2549	TuxRo	1450.3	NA		Tuxen Rocks	TXRX		NB		NA
SATBD_209	809	Larus dominicanus	Kelp gull	-64.23963	-65.24718	3	NA	2013-01-06 UTC	2013	1	6	2020	Schrimpf et al. 2020	Schrimpf MB, Che-Castaldo C, Lynch HJ (2020) Regional breeding bird assessment of the Antarctic Peninsula. - Polar Biology 43: 111-122.	MaterialCitation	Animalia	Chordata	Aves	Charadriiformes	Laridae	Larus	dominicanus		Catalogue of Life	NA	NA	KEGU	unknown	NA	39	kelp_gulls	AD	Additional Data	NA	NA	-64.2399	-65.2476	Y	48.1	NA		Galindez Island East	GALE		NB		NA
SATBD_210	809	Larus dominicanus	Kelp gull	-64.25664	-65.24547	3	NA	2000-01-24 UTC	2000	1	24	2020	Schrimpf et al. 2020	Schrimpf MB, Che-Castaldo C, Lynch HJ (2020) Regional breeding bird assessment of the Antarctic Peninsula. - Polar Biology 43: 111-122.	MaterialCitation	Animalia	Chordata	Aves	Charadriiformes	Laridae	Larus	dominicanus		Catalogue of Life	NA	NA	KEGU	unknown	NA	39	kelp_gulls	AD	Additional Data	NA	NA	-64.2567	-65.2453	Y	19.4	NA		Vernadsky Station	VERN		B		NA
SATBD_211	809	Larus dominicanus	Kelp gull	-64.25664	-65.24547	3	NA	2008-12-06 UTC	2008	12	6	2020	Schrimpf et al. 2020	Schrimpf MB, Che-Castaldo C, Lynch HJ (2020) Regional breeding bird assessment of the Antarctic Peninsula. - Polar Biology 43: 111-122.	MaterialCitation	Animalia	Chordata	Aves	Charadriiformes	Laridae	Larus	dominicanus		Catalogue of Life	NA	NA	KEGU	unknown	NA	39	kelp_gulls	AD	Additional Data	NA	NA	-64.2567	-65.2453	Y	19.4	NA		Vernadsky Station	VERN		NB		NA
SATBD_212	809	Larus dominicanus	Kelp gull	-64.25664	-65.24547	3	NA	2015-01-13 UTC	2015	1	13	2020	Schrimpf et al. 2020	Schrimpf MB, Che-Castaldo C, Lynch HJ (2020) Regional breeding bird assessment of the Antarctic Peninsula. - Polar Biology 43: 111-122.	MaterialCitation	Animalia	Chordata	Aves	Charadriiformes	Laridae	Larus	dominicanus		Catalogue of Life	NA	NA	KEGU	unknown	NA	39	kelp_gulls	AD	Additional Data	NA	NA	-64.2567	-65.2453	Y	19.4	NA		Vernadsky Station	VERN		B		NA
SATBD_213	809	Larus dominicanus	Kelp gull	-64.16043	-65.23517	3	NA	2004-01-04 UTC	2004	1	4	2020	Schrimpf et al. 2020	Schrimpf MB, Che-Castaldo C, Lynch HJ (2020) Regional breeding bird assessment of the Antarctic Peninsula. - Polar Biology 43: 111-122.	MaterialCitation	Animalia	Chordata	Aves	Charadriiformes	Laridae	Larus	dominicanus		Catalogue of Life	NA	NA	KEGU	unknown	NA	39	kelp_gulls	AD	Additional Data	NA	NA	-64.1564	-65.2389	Y	456.9	NA		Yalour Islands	YALO		NB		NA
SATBD_214	809	Larus dominicanus	Kelp gull	-64.16043	-65.23517	3	NA	2006-12-25 UTC	2006	12	25	2020	Schrimpf et al. 2020	Schrimpf MB, Che-Castaldo C, Lynch HJ (2020) Regional breeding bird assessment of the Antarctic Peninsula. - Polar Biology 43: 111-122.	MaterialCitation	Animalia	Chordata	Aves	Charadriiformes	Laridae	Larus	dominicanus		Catalogue of Life	NA	NA	KEGU	unknown	NA	39	kelp_gulls	AD	Additional Data	NA	NA	-64.1564	-65.2389	Y	456.9	NA		Yalour Islands	YALO		B		NA
SATBD_215	809	Larus dominicanus	Kelp gull	-64.16043	-65.23517	3	NA	2008-12-06 UTC	2008	12	6	2020	Schrimpf et al. 2020	Schrimpf MB, Che-Castaldo C, Lynch HJ (2020) Regional breeding bird assessment of the Antarctic Peninsula. - Polar Biology 43: 111-122.	MaterialCitation	Animalia	Chordata	Aves	Charadriiformes	Laridae	Larus	dominicanus		Catalogue of Life	NA	NA	KEGU	unknown	NA	39	kelp_gulls	AD	Additional Data	NA	NA	-64.1564	-65.2389	Y	456.9	NA		Yalour Islands	YALO		NB		NA
SATBD_216	809	Larus dominicanus	Kelp gull	-64.16043	-65.23517	3	NA	2009-12-25 UTC	2009	12	25	2020	Schrimpf et al. 2020	Schrimpf MB, Che-Castaldo C, Lynch HJ (2020) Regional breeding bird assessment of the Antarctic Peninsula. - Polar Biology 43: 111-122.	MaterialCitation	Animalia	Chordata	Aves	Charadriiformes	Laridae	Larus	dominicanus		Catalogue of Life	NA	NA	KEGU	unknown	NA	39	kelp_gulls	AD	Additional Data	NA	NA	-64.1564	-65.2389	Y	456.9	NA		Yalour Islands	YALO		B		NA
SATBD_217	809	Larus dominicanus	Kelp gull	-64.16043	-65.23517	3	NA	2013-01-06 UTC	2013	1	6	2020	Schrimpf et al. 2020	Schrimpf MB, Che-Castaldo C, Lynch HJ (2020) Regional breeding bird assessment of the Antarctic Peninsula. - Polar Biology 43: 111-122.	MaterialCitation	Animalia	Chordata	Aves	Charadriiformes	Laridae	Larus	dominicanus		Catalogue of Life	NA	NA	KEGU	unknown	NA	39	kelp_gulls	AD	Additional Data	NA	NA	-64.1564	-65.2389	Y	456.9	NA		Yalour Islands	YALO		NB		NA
SATBD_218	809	Larus dominicanus	Kelp gull	-64.16043	-65.23517	3	NA	2015-01-13 UTC	2015	1	13	2020	Schrimpf et al. 2020	Schrimpf MB, Che-Castaldo C, Lynch HJ (2020) Regional breeding bird assessment of the Antarctic Peninsula. - Polar Biology 43: 111-122.	MaterialCitation	Animalia	Chordata	Aves	Charadriiformes	Laridae	Larus	dominicanus		Catalogue of Life	NA	NA	KEGU	unknown	NA	39	kelp_gulls	AD	Additional Data	NA	NA	-64.1564	-65.2389	Y	456.9	NA		Yalour Islands	YALO		NB		NA
SATBD_219	809	Larus dominicanus	Kelp gull	-64.1	-65.2	3	NA	2006-12-25 UTC	2006	12	25	2020	Schrimpf et al. 2020	Schrimpf MB, Che-Castaldo C, Lynch HJ (2020) Regional breeding bird assessment of the Antarctic Peninsula. - Polar Biology 43: 111-122.	MaterialCitation	Animalia	Chordata	Aves	Charadriiformes	Laridae	Larus	dominicanus		Catalogue of Life	NA	NA	KEGU	unknown	NA	39	kelp_gulls	AD	Additional Data	NA	NA	-64.1	-65.2	MootPo	2110.3	NA		Moot Point	MOOT		B		NA
SATBD_220	809	Larus dominicanus	Kelp gull	-64.1	-65.2	3	NA	2009-12-25 UTC	2009	12	25	2020	Schrimpf et al. 2020	Schrimpf MB, Che-Castaldo C, Lynch HJ (2020) Regional breeding bird assessment of the Antarctic Peninsula. - Polar Biology 43: 111-122.	MaterialCitation	Animalia	Chordata	Aves	Charadriiformes	Laridae	Larus	dominicanus		Catalogue of Life	NA	NA	KEGU	unknown	NA	39	kelp_gulls	AD	Additional Data	NA	NA	-64.1	-65.2	MootPo	2110.3	NA		Moot Point	MOOT		NB		NA
SATBD_221	809	Larus dominicanus	Kelp gull	-64.1	-65.2	3	NA	2013-01-05 UTC	2013	1	5	2020	Schrimpf et al. 2020	Schrimpf MB, Che-Castaldo C, Lynch HJ (2020) Regional breeding bird assessment of the Antarctic Peninsula. - Polar Biology 43: 111-122.	MaterialCitation	Animalia	Chordata	Aves	Charadriiformes	Laridae	Larus	dominicanus		Catalogue of Life	NA	NA	KEGU	unknown	NA	39	kelp_gulls	AD	Additional Data	NA	NA	-64.1	-65.2	MootPo	2110.3	NA		Moot Point	MOOT		NB		NA
SATBD_222	809	Larus dominicanus	Kelp gull	-64.1	-65.2	3	NA	2015-01-03 UTC	2015	1	3	2020	Schrimpf et al. 2020	Schrimpf MB, Che-Castaldo C, Lynch HJ (2020) Regional breeding bird assessment of the Antarctic Peninsula. - Polar Biology 43: 111-122.	MaterialCitation	Animalia	Chordata	Aves	Charadriiformes	Laridae	Larus	dominicanus		Catalogue of Life	NA	NA	KEGU	unknown	NA	39	kelp_gulls	AD	Additional Data	NA	NA	-64.1	-65.2	MootPo	2110.3	NA		Moot Point	MOOT		NB		NA
SATBD_223	809	Larus dominicanus	Kelp gull	-64.152	-65.1834	3	NA	2011-02-22 UTC	2011	2	22	2020	Schrimpf et al. 2020	Schrimpf MB, Che-Castaldo C, Lynch HJ (2020) Regional breeding bird assessment of the Antarctic Peninsula. - Polar Biology 43: 111-122.	MaterialCitation	Animalia	Chordata	Aves	Charadriiformes	Laridae	Larus	dominicanus		Catalogue of Life	NA	NA	KEGU	unknown	NA	39	kelp_gulls	AD	Additional Data	NA	NA	-64.152	-65.1834	N	0	NA		Boudet Island	BOUD		B		NA
SATBD_224	809	Larus dominicanus	Kelp gull	-64.13879	-65.17564	3	NA	1996-12-05 UTC	1996	12	5	2020	Schrimpf et al. 2020	Schrimpf MB, Che-Castaldo C, Lynch HJ (2020) Regional breeding bird assessment of the Antarctic Peninsula. - Polar Biology 43: 111-122.	MaterialCitation	Animalia	Chordata	Aves	Charadriiformes	Laridae	Larus	dominicanus		Catalogue of Life	NA	NA	KEGU	unknown	NA	39	kelp_gulls	AD	Additional Data	NA	NA	-64.137	-65.176	Y	93	NA		Petermann Island	PETE		NB		NA
SATBD_225	809	Larus dominicanus	Kelp gull	-64.13879	-65.17564	3	NA	1997-11-23 UTC	1997	11	23	2020	Schrimpf et al. 2020	Schrimpf MB, Che-Castaldo C, Lynch HJ (2020) Regional breeding bird assessment of the Antarctic Peninsula. - Polar Biology 43: 111-122.	MaterialCitation	Animalia	Chordata	Aves	Charadriiformes	Laridae	Larus	dominicanus		Catalogue of Life	NA	NA	KEGU	unknown	NA	39	kelp_gulls	AD	Additional Data	NA	NA	-64.137	-65.176	Y	93	NA		Petermann Island	PETE		NB		NA
SATBD_226	809	Larus dominicanus	Kelp gull	-64.13879	-65.17564	3	NA	1997-12-05 UTC	1997	12	5	2020	Schrimpf et al. 2020	Schrimpf MB, Che-Castaldo C, Lynch HJ (2020) Regional breeding bird assessment of the Antarctic Peninsula. - Polar Biology 43: 111-122.	MaterialCitation	Animalia	Chordata	Aves	Charadriiformes	Laridae	Larus	dominicanus		Catalogue of Life	NA	NA	KEGU	unknown	NA	39	kelp_gulls	AD	Additional Data	NA	NA	-64.137	-65.176	Y	93	NA		Petermann Island	PETE		NB		NA
SATBD_227	809	Larus dominicanus	Kelp gull	-64.13879	-65.17564	3	NA	1999-01-22 UTC	1999	1	22	2020	Schrimpf et al. 2020	Schrimpf MB, Che-Castaldo C, Lynch HJ (2020) Regional breeding bird assessment of the Antarctic Peninsula. - Polar Biology 43: 111-122.	MaterialCitation	Animalia	Chordata	Aves	Charadriiformes	Laridae	Larus	dominicanus		Catalogue of Life	NA	NA	KEGU	unknown	NA	39	kelp_gulls	AD	Additional Data	NA	NA	-64.137	-65.176	Y	93	NA		Petermann Island	PETE		NB		NA
SATBD_228	809	Larus dominicanus	Kelp gull	-64.13879	-65.17564	3	NA	2003-02-13 UTC	2003	2	13	2020	Schrimpf et al. 2020	Schrimpf MB, Che-Castaldo C, Lynch HJ (2020) Regional breeding bird assessment of the Antarctic Peninsula. - Polar Biology 43: 111-122.	MaterialCitation	Animalia	Chordata	Aves	Charadriiformes	Laridae	Larus	dominicanus		Catalogue of Life	NA	NA	KEGU	unknown	NA	39	kelp_gulls	AD	Additional Data	NA	NA	-64.137	-65.176	Y	93	NA		Petermann Island	PETE		NB		NA
SATBD_229	809	Larus dominicanus	Kelp gull	-64.13879	-65.17564	3	NA	2004-01-01 UTC	2004	1	1	2020	Schrimpf et al. 2020	Schrimpf MB, Che-Castaldo C, Lynch HJ (2020) Regional breeding bird assessment of the Antarctic Peninsula. - Polar Biology 43: 111-122.	MaterialCitation	Animalia	Chordata	Aves	Charadriiformes	Laridae	Larus	dominicanus		Catalogue of Life	NA	NA	KEGU	unknown	NA	39	kelp_gulls	AD	Additional Data	NA	NA	-64.137	-65.176	Y	93	NA		Petermann Island	PETE		B		NA
SATBD_230	809	Larus dominicanus	Kelp gull	-64.13879	-65.17564	3	NA	2008-12-04 UTC	2008	12	4	2020	Schrimpf et al. 2020	Schrimpf MB, Che-Castaldo C, Lynch HJ (2020) Regional breeding bird assessment of the Antarctic Peninsula. - Polar Biology 43: 111-122.	MaterialCitation	Animalia	Chordata	Aves	Charadriiformes	Laridae	Larus	dominicanus		Catalogue of Life	NA	NA	KEGU	unknown	NA	39	kelp_gulls	AD	Additional Data	NA	NA	-64.137	-65.176	Y	93	NA		Petermann Island	PETE		NB		NA
SATBD_231	809	Larus dominicanus	Kelp gull	-64.13879	-65.17564	3	NA	2008-12-23 UTC	2008	12	23	2020	Schrimpf et al. 2020	Schrimpf MB, Che-Castaldo C, Lynch HJ (2020) Regional breeding bird assessment of the Antarctic Peninsula. - Polar Biology 43: 111-122.	MaterialCitation	Animalia	Chordata	Aves	Charadriiformes	Laridae	Larus	dominicanus		Catalogue of Life	NA	NA	KEGU	unknown	NA	39	kelp_gulls	AD	Additional Data	NA	NA	-64.137	-65.176	Y	93	NA		Petermann Island	PETE		NB		NA
SATBD_232	809	Larus dominicanus	Kelp gull	-64.13879	-65.17564	3	NA	2008-12-27 UTC	2008	12	27	2020	Schrimpf et al. 2020	Schrimpf MB, Che-Castaldo C, Lynch HJ (2020) Regional breeding bird assessment of the Antarctic Peninsula. - Polar Biology 43: 111-122.	MaterialCitation	Animalia	Chordata	Aves	Charadriiformes	Laridae	Larus	dominicanus		Catalogue of Life	NA	NA	KEGU	unknown	NA	39	kelp_gulls	AD	Additional Data	NA	NA	-64.137	-65.176	Y	93	NA		Petermann Island	PETE		NB		NA
SATBD_233	809	Larus dominicanus	Kelp gull	-64.13879	-65.17564	3	NA	2009-01-12 UTC	2009	1	12	2020	Schrimpf et al. 2020	Schrimpf MB, Che-Castaldo C, Lynch HJ (2020) Regional breeding bird assessment of the Antarctic Peninsula. - Polar Biology 43: 111-122.	MaterialCitation	Animalia	Chordata	Aves	Charadriiformes	Laridae	Larus	dominicanus		Catalogue of Life	NA	NA	KEGU	unknown	NA	39	kelp_gulls	AD	Additional Data	NA	NA	-64.137	-65.176	Y	93	NA		Petermann Island	PETE		B		NA
SATBD_234	809	Larus dominicanus	Kelp gull	-64.13879	-65.17564	3	NA	2009-11-11 UTC	2009	11	11	2020	Schrimpf et al. 2020	Schrimpf MB, Che-Castaldo C, Lynch HJ (2020) Regional breeding bird assessment of the Antarctic Peninsula. - Polar Biology 43: 111-122.	MaterialCitation	Animalia	Chordata	Aves	Charadriiformes	Laridae	Larus	dominicanus		Catalogue of Life	NA	NA	KEGU	unknown	NA	39	kelp_gulls	AD	Additional Data	NA	NA	-64.137	-65.176	Y	93	NA		Petermann Island	PETE		B		NA
SATBD_235	809	Larus dominicanus	Kelp gull	-64.13879	-65.17564	3	NA	2009-12-14 UTC	2009	12	14	2020	Schrimpf et al. 2020	Schrimpf MB, Che-Castaldo C, Lynch HJ (2020) Regional breeding bird assessment of the Antarctic Peninsula. - Polar Biology 43: 111-122.	MaterialCitation	Animalia	Chordata	Aves	Charadriiformes	Laridae	Larus	dominicanus		Catalogue of Life	NA	NA	KEGU	unknown	NA	39	kelp_gulls	AD	Additional Data	NA	NA	-64.137	-65.176	Y	93	NA		Petermann Island	PETE		B		NA
SATBD_236	809	Larus dominicanus	Kelp gull	-64.13879	-65.17564	3	NA	2010-12-05 UTC	2010	12	5	2020	Schrimpf et al. 2020	Schrimpf MB, Che-Castaldo C, Lynch HJ (2020) Regional breeding bird assessment of the Antarctic Peninsula. - Polar Biology 43: 111-122.	MaterialCitation	Animalia	Chordata	Aves	Charadriiformes	Laridae	Larus	dominicanus		Catalogue of Life	NA	NA	KEGU	unknown	NA	39	kelp_gulls	AD	Additional Data	NA	NA	-64.137	-65.176	Y	93	NA		Petermann Island	PETE		NB		NA
SATBD_237	809	Larus dominicanus	Kelp gull	-64.13879	-65.17564	3	NA	2011-01-02 UTC	2011	1	2	2020	Schrimpf et al. 2020	Schrimpf MB, Che-Castaldo C, Lynch HJ (2020) Regional breeding bird assessment of the Antarctic Peninsula. - Polar Biology 43: 111-122.	MaterialCitation	Animalia	Chordata	Aves	Charadriiformes	Laridae	Larus	dominicanus		Catalogue of Life	NA	NA	KEGU	unknown	NA	39	kelp_gulls	AD	Additional Data	NA	NA	-64.137	-65.176	Y	93	NA		Petermann Island	PETE		NB		NA
SATBD_238	809	Larus dominicanus	Kelp gull	-64.13879	-65.17564	3	NA	2011-01-23 UTC	2011	1	23	2020	Schrimpf et al. 2020	Schrimpf MB, Che-Castaldo C, Lynch HJ (2020) Regional breeding bird assessment of the Antarctic Peninsula. - Polar Biology 43: 111-122.	MaterialCitation	Animalia	Chordata	Aves	Charadriiformes	Laridae	Larus	dominicanus		Catalogue of Life	NA	NA	KEGU	unknown	NA	39	kelp_gulls	AD	Additional Data	NA	NA	-64.137	-65.176	Y	93	NA		Petermann Island	PETE		B		NA
SATBD_239	809	Larus dominicanus	Kelp gull	-64.13879	-65.17564	3	NA	2013-01-07 UTC	2013	1	7	2020	Schrimpf et al. 2020	Schrimpf MB, Che-Castaldo C, Lynch HJ (2020) Regional breeding bird assessment of the Antarctic Peninsula. - Polar Biology 43: 111-122.	MaterialCitation	Animalia	Chordata	Aves	Charadriiformes	Laridae	Larus	dominicanus		Catalogue of Life	NA	NA	KEGU	unknown	NA	39	kelp_gulls	AD	Additional Data	NA	NA	-64.137	-65.176	Y	93	NA		Petermann Island	PETE		B		NA
SATBD_240	809	Larus dominicanus	Kelp gull	-64.13879	-65.17564	3	NA	2013-12-12 UTC	2013	12	12	2020	Schrimpf et al. 2020	Schrimpf MB, Che-Castaldo C, Lynch HJ (2020) Regional breeding bird assessment of the Antarctic Peninsula. - Polar Biology 43: 111-122.	MaterialCitation	Animalia	Chordata	Aves	Charadriiformes	Laridae	Larus	dominicanus		Catalogue of Life	NA	NA	KEGU	unknown	NA	39	kelp_gulls	AD	Additional Data	NA	NA	-64.137	-65.176	Y	93	NA		Petermann Island	PETE		NB		NA
SATBD_241	809	Larus dominicanus	Kelp gull	-64.13879	-65.17564	3	NA	2013-12-21 UTC	2013	12	21	2020	Schrimpf et al. 2020	Schrimpf MB, Che-Castaldo C, Lynch HJ (2020) Regional breeding bird assessment of the Antarctic Peninsula. - Polar Biology 43: 111-122.	MaterialCitation	Animalia	Chordata	Aves	Charadriiformes	Laridae	Larus	dominicanus		Catalogue of Life	NA	NA	KEGU	unknown	NA	39	kelp_gulls	AD	Additional Data	NA	NA	-64.137	-65.176	Y	93	NA		Petermann Island	PETE		B		NA
SATBD_242	809	Larus dominicanus	Kelp gull	-64.13879	-65.17564	3	NA	2014-01-20 UTC	2014	1	20	2020	Schrimpf et al. 2020	Schrimpf MB, Che-Castaldo C, Lynch HJ (2020) Regional breeding bird assessment of the Antarctic Peninsula. - Polar Biology 43: 111-122.	MaterialCitation	Animalia	Chordata	Aves	Charadriiformes	Laridae	Larus	dominicanus		Catalogue of Life	NA	NA	KEGU	unknown	NA	39	kelp_gulls	AD	Additional Data	NA	NA	-64.137	-65.176	Y	93	NA		Petermann Island	PETE		NB		NA
SATBD_243	809	Larus dominicanus	Kelp gull	-64.13879	-65.17564	3	NA	2015-01-03 UTC	2015	1	3	2020	Schrimpf et al. 2020	Schrimpf MB, Che-Castaldo C, Lynch HJ (2020) Regional breeding bird assessment of the Antarctic Peninsula. - Polar Biology 43: 111-122.	MaterialCitation	Animalia	Chordata	Aves	Charadriiformes	Laridae	Larus	dominicanus		Catalogue of Life	NA	NA	KEGU	unknown	NA	39	kelp_gulls	AD	Additional Data	NA	NA	-64.137	-65.176	Y	93	NA		Petermann Island	PETE		B		NA
SATBD_244	809	Larus dominicanus	Kelp gull	-64.13879	-65.17564	3	NA	2015-01-14 UTC	2015	1	14	2020	Schrimpf et al. 2020	Schrimpf MB, Che-Castaldo C, Lynch HJ (2020) Regional breeding bird assessment of the Antarctic Peninsula. - Polar Biology 43: 111-122.	MaterialCitation	Animalia	Chordata	Aves	Charadriiformes	Laridae	Larus	dominicanus		Catalogue of Life	NA	NA	KEGU	unknown	NA	39	kelp_gulls	AD	Additional Data	NA	NA	-64.137	-65.176	Y	93	NA		Petermann Island	PETE		B		NA
SATBD_245	809	Larus dominicanus	Kelp gull	-64.13879	-65.17564	3	NA	2015-01-20 UTC	2015	1	20	2020	Schrimpf et al. 2020	Schrimpf MB, Che-Castaldo C, Lynch HJ (2020) Regional breeding bird assessment of the Antarctic Peninsula. - Polar Biology 43: 111-122.	MaterialCitation	Animalia	Chordata	Aves	Charadriiformes	Laridae	Larus	dominicanus		Catalogue of Life	NA	NA	KEGU	unknown	NA	39	kelp_gulls	AD	Additional Data	NA	NA	-64.137	-65.176	Y	93	NA		Petermann Island	PETE		NB		NA
SATBD_246	809	Larus dominicanus	Kelp gull	-64.13879	-65.17564	3	NA	2015-01-30 UTC	2015	1	30	2020	Schrimpf et al. 2020	Schrimpf MB, Che-Castaldo C, Lynch HJ (2020) Regional breeding bird assessment of the Antarctic Peninsula. - Polar Biology 43: 111-122.	MaterialCitation	Animalia	Chordata	Aves	Charadriiformes	Laridae	Larus	dominicanus		Catalogue of Life	NA	NA	KEGU	unknown	NA	39	kelp_gulls	AD	Additional Data	NA	NA	-64.137	-65.176	Y	93	NA		Petermann Island	PETE		NB		NA
SATBD_247	809	Larus dominicanus	Kelp gull	-64.13879	-65.17564	3	NA	2016-01-25 UTC	2016	1	25	2020	Schrimpf et al. 2020	Schrimpf MB, Che-Castaldo C, Lynch HJ (2020) Regional breeding bird assessment of the Antarctic Peninsula. - Polar Biology 43: 111-122.	MaterialCitation	Animalia	Chordata	Aves	Charadriiformes	Laridae	Larus	dominicanus		Catalogue of Life	NA	NA	KEGU	unknown	NA	39	kelp_gulls	AD	Additional Data	NA	NA	-64.137	-65.176	Y	93	NA		Petermann Island	PETE		B		NA
SATBD_248	809	Larus dominicanus	Kelp gull	-64.0556	-65.104	3	NA	1999-11-28 UTC	1999	11	28	2020	Schrimpf et al. 2020	Schrimpf MB, Che-Castaldo C, Lynch HJ (2020) Regional breeding bird assessment of the Antarctic Peninsula. - Polar Biology 43: 111-122.	MaterialCitation	Animalia	Chordata	Aves	Charadriiformes	Laridae	Larus	dominicanus		Catalogue of Life	NA	NA	KEGU	unknown	NA	39	kelp_gulls	AD	Additional Data	NA	NA	-64.0556	-65.104	N	0	NA		Pleneau Island	PLEN		NB		NA
SATBD_249	809	Larus dominicanus	Kelp gull	-64.0556	-65.104	3	NA	2000-12-13 UTC	2000	12	13	2020	Schrimpf et al. 2020	Schrimpf MB, Che-Castaldo C, Lynch HJ (2020) Regional breeding bird assessment of the Antarctic Peninsula. - Polar Biology 43: 111-122.	MaterialCitation	Animalia	Chordata	Aves	Charadriiformes	Laridae	Larus	dominicanus		Catalogue of Life	NA	NA	KEGU	unknown	NA	39	kelp_gulls	AD	Additional Data	NA	NA	-64.0556	-65.104	N	0	NA		Pleneau Island	PLEN		NB		NA
SATBD_250	809	Larus dominicanus	Kelp gull	-64.0556	-65.104	3	NA	2000-12-27 UTC	2000	12	27	2020	Schrimpf et al. 2020	Schrimpf MB, Che-Castaldo C, Lynch HJ (2020) Regional breeding bird assessment of the Antarctic Peninsula. - Polar Biology 43: 111-122.	MaterialCitation	Animalia	Chordata	Aves	Charadriiformes	Laridae	Larus	dominicanus		Catalogue of Life	NA	NA	KEGU	unknown	NA	39	kelp_gulls	AD	Additional Data	NA	NA	-64.0556	-65.104	N	0	NA		Pleneau Island	PLEN		B		NA
SATBD_251	809	Larus dominicanus	Kelp gull	-64.0556	-65.104	3	NA	2002-02-08 UTC	2002	2	8	2020	Schrimpf et al. 2020	Schrimpf MB, Che-Castaldo C, Lynch HJ (2020) Regional breeding bird assessment of the Antarctic Peninsula. - Polar Biology 43: 111-122.	MaterialCitation	Animalia	Chordata	Aves	Charadriiformes	Laridae	Larus	dominicanus		Catalogue of Life	NA	NA	KEGU	unknown	NA	39	kelp_gulls	AD	Additional Data	NA	NA	-64.0556	-65.104	N	0	NA		Pleneau Island	PLEN		NB		NA
SATBD_252	809	Larus dominicanus	Kelp gull	-64.0556	-65.104	3	NA	2003-01-03 UTC	2003	1	3	2020	Schrimpf et al. 2020	Schrimpf MB, Che-Castaldo C, Lynch HJ (2020) Regional breeding bird assessment of the Antarctic Peninsula. - Polar Biology 43: 111-122.	MaterialCitation	Animalia	Chordata	Aves	Charadriiformes	Laridae	Larus	dominicanus		Catalogue of Life	NA	NA	KEGU	unknown	NA	39	kelp_gulls	AD	Additional Data	NA	NA	-64.0556	-65.104	N	0	NA		Pleneau Island	PLEN		NB		NA
SATBD_253	809	Larus dominicanus	Kelp gull	-64.0556	-65.104	3	NA	2003-01-14 UTC	2003	1	14	2020	Schrimpf et al. 2020	Schrimpf MB, Che-Castaldo C, Lynch HJ (2020) Regional breeding bird assessment of the Antarctic Peninsula. - Polar Biology 43: 111-122.	MaterialCitation	Animalia	Chordata	Aves	Charadriiformes	Laridae	Larus	dominicanus		Catalogue of Life	NA	NA	KEGU	unknown	NA	39	kelp_gulls	AD	Additional Data	NA	NA	-64.0556	-65.104	N	0	NA		Pleneau Island	PLEN		B		NA
SATBD_254	809	Larus dominicanus	Kelp gull	-64.0556	-65.104	3	NA	2003-12-22 UTC	2003	12	22	2020	Schrimpf et al. 2020	Schrimpf MB, Che-Castaldo C, Lynch HJ (2020) Regional breeding bird assessment of the Antarctic Peninsula. - Polar Biology 43: 111-122.	MaterialCitation	Animalia	Chordata	Aves	Charadriiformes	Laridae	Larus	dominicanus		Catalogue of Life	NA	NA	KEGU	unknown	NA	39	kelp_gulls	AD	Additional Data	NA	NA	-64.0556	-65.104	N	0	NA		Pleneau Island	PLEN		B		NA
SATBD_255	809	Larus dominicanus	Kelp gull	-64.0556	-65.104	3	NA	2004-01-04 UTC	2004	1	4	2020	Schrimpf et al. 2020	Schrimpf MB, Che-Castaldo C, Lynch HJ (2020) Regional breeding bird assessment of the Antarctic Peninsula. - Polar Biology 43: 111-122.	MaterialCitation	Animalia	Chordata	Aves	Charadriiformes	Laridae	Larus	dominicanus		Catalogue of Life	NA	NA	KEGU	unknown	NA	39	kelp_gulls	AD	Additional Data	NA	NA	-64.0556	-65.104	N	0	NA		Pleneau Island	PLEN		NB		NA
SATBD_256	809	Larus dominicanus	Kelp gull	-64.0556	-65.104	3	NA	2004-01-15 UTC	2004	1	15	2020	Schrimpf et al. 2020	Schrimpf MB, Che-Castaldo C, Lynch HJ (2020) Regional breeding bird assessment of the Antarctic Peninsula. - Polar Biology 43: 111-122.	MaterialCitation	Animalia	Chordata	Aves	Charadriiformes	Laridae	Larus	dominicanus		Catalogue of Life	NA	NA	KEGU	unknown	NA	39	kelp_gulls	AD	Additional Data	NA	NA	-64.0556	-65.104	N	0	NA		Pleneau Island	PLEN		B		NA
SATBD_257	809	Larus dominicanus	Kelp gull	-64.0556	-65.104	3	NA	2005-01-04 UTC	2005	1	4	2020	Schrimpf et al. 2020	Schrimpf MB, Che-Castaldo C, Lynch HJ (2020) Regional breeding bird assessment of the Antarctic Peninsula. - Polar Biology 43: 111-122.	MaterialCitation	Animalia	Chordata	Aves	Charadriiformes	Laridae	Larus	dominicanus		Catalogue of Life	NA	NA	KEGU	unknown	NA	39	kelp_gulls	AD	Additional Data	NA	NA	-64.0556	-65.104	N	0	NA		Pleneau Island	PLEN		NB		NA
SATBD_258	809	Larus dominicanus	Kelp gull	-64.0556	-65.104	3	NA	2006-01-26 UTC	2006	1	26	2020	Schrimpf et al. 2020	Schrimpf MB, Che-Castaldo C, Lynch HJ (2020) Regional breeding bird assessment of the Antarctic Peninsula. - Polar Biology 43: 111-122.	MaterialCitation	Animalia	Chordata	Aves	Charadriiformes	Laridae	Larus	dominicanus		Catalogue of Life	NA	NA	KEGU	unknown	NA	39	kelp_gulls	AD	Additional Data	NA	NA	-64.0556	-65.104	N	0	NA		Pleneau Island	PLEN		B		NA
SATBD_259	809	Larus dominicanus	Kelp gull	-64.0556	-65.104	3	NA	2006-12-14 UTC	2006	12	14	2020	Schrimpf et al. 2020	Schrimpf MB, Che-Castaldo C, Lynch HJ (2020) Regional breeding bird assessment of the Antarctic Peninsula. - Polar Biology 43: 111-122.	MaterialCitation	Animalia	Chordata	Aves	Charadriiformes	Laridae	Larus	dominicanus		Catalogue of Life	NA	NA	KEGU	unknown	NA	39	kelp_gulls	AD	Additional Data	NA	NA	-64.0556	-65.104	N	0	NA		Pleneau Island	PLEN		NB		NA
SATBD_260	809	Larus dominicanus	Kelp gull	-64.0556	-65.104	3	NA	2007-01-05 UTC	2007	1	5	2020	Schrimpf et al. 2020	Schrimpf MB, Che-Castaldo C, Lynch HJ (2020) Regional breeding bird assessment of the Antarctic Peninsula. - Polar Biology 43: 111-122.	MaterialCitation	Animalia	Chordata	Aves	Charadriiformes	Laridae	Larus	dominicanus		Catalogue of Life	NA	NA	KEGU	unknown	NA	39	kelp_gulls	AD	Additional Data	NA	NA	-64.0556	-65.104	N	0	NA		Pleneau Island	PLEN		NB		NA
SATBD_261	809	Larus dominicanus	Kelp gull	-64.0556	-65.104	3	NA	2008-01-10 UTC	2008	1	10	2020	Schrimpf et al. 2020	Schrimpf MB, Che-Castaldo C, Lynch HJ (2020) Regional breeding bird assessment of the Antarctic Peninsula. - Polar Biology 43: 111-122.	MaterialCitation	Animalia	Chordata	Aves	Charadriiformes	Laridae	Larus	dominicanus		Catalogue of Life	NA	NA	KEGU	unknown	NA	39	kelp_gulls	AD	Additional Data	NA	NA	-64.0556	-65.104	N	0	NA		Pleneau Island	PLEN		B		NA
SATBD_262	809	Larus dominicanus	Kelp gull	-64.0556	-65.104	3	NA	2008-02-01 UTC	2008	2	1	2020	Schrimpf et al. 2020	Schrimpf MB, Che-Castaldo C, Lynch HJ (2020) Regional breeding bird assessment of the Antarctic Peninsula. - Polar Biology 43: 111-122.	MaterialCitation	Animalia	Chordata	Aves	Charadriiformes	Laridae	Larus	dominicanus		Catalogue of Life	NA	NA	KEGU	unknown	NA	39	kelp_gulls	AD	Additional Data	NA	NA	-64.0556	-65.104	N	0	NA		Pleneau Island	PLEN		NB		NA
SATBD_263	809	Larus dominicanus	Kelp gull	-64.0556	-65.104	3	NA	2008-12-04 UTC	2008	12	4	2020	Schrimpf et al. 2020	Schrimpf MB, Che-Castaldo C, Lynch HJ (2020) Regional breeding bird assessment of the Antarctic Peninsula. - Polar Biology 43: 111-122.	MaterialCitation	Animalia	Chordata	Aves	Charadriiformes	Laridae	Larus	dominicanus		Catalogue of Life	NA	NA	KEGU	unknown	NA	39	kelp_gulls	AD	Additional Data	NA	NA	-64.0556	-65.104	N	0	NA		Pleneau Island	PLEN		NB		NA
SATBD_264	809	Larus dominicanus	Kelp gull	-64.0556	-65.104	3	NA	2009-01-25 UTC	2009	1	25	2020	Schrimpf et al. 2020	Schrimpf MB, Che-Castaldo C, Lynch HJ (2020) Regional breeding bird assessment of the Antarctic Peninsula. - Polar Biology 43: 111-122.	MaterialCitation	Animalia	Chordata	Aves	Charadriiformes	Laridae	Larus	dominicanus		Catalogue of Life	NA	NA	KEGU	unknown	NA	39	kelp_gulls	AD	Additional Data	NA	NA	-64.0556	-65.104	N	0	NA		Pleneau Island	PLEN		B		NA
SATBD_265	809	Larus dominicanus	Kelp gull	-64.0556	-65.104	3	NA	2009-11-22 UTC	2009	11	22	2020	Schrimpf et al. 2020	Schrimpf MB, Che-Castaldo C, Lynch HJ (2020) Regional breeding bird assessment of the Antarctic Peninsula. - Polar Biology 43: 111-122.	MaterialCitation	Animalia	Chordata	Aves	Charadriiformes	Laridae	Larus	dominicanus		Catalogue of Life	NA	NA	KEGU	unknown	NA	39	kelp_gulls	AD	Additional Data	NA	NA	-64.0556	-65.104	N	0	NA		Pleneau Island	PLEN		NB		NA
SATBD_266	809	Larus dominicanus	Kelp gull	-64.0556	-65.104	3	NA	2010-11-26 UTC	2010	11	26	2020	Schrimpf et al. 2020	Schrimpf MB, Che-Castaldo C, Lynch HJ (2020) Regional breeding bird assessment of the Antarctic Peninsula. - Polar Biology 43: 111-122.	MaterialCitation	Animalia	Chordata	Aves	Charadriiformes	Laridae	Larus	dominicanus		Catalogue of Life	NA	NA	KEGU	unknown	NA	39	kelp_gulls	AD	Additional Data	NA	NA	-64.0556	-65.104	N	0	NA		Pleneau Island	PLEN		NB		NA
SATBD_267	809	Larus dominicanus	Kelp gull	-64.0556	-65.104	3	NA	2010-12-14 UTC	2010	12	14	2020	Schrimpf et al. 2020	Schrimpf MB, Che-Castaldo C, Lynch HJ (2020) Regional breeding bird assessment of the Antarctic Peninsula. - Polar Biology 43: 111-122.	MaterialCitation	Animalia	Chordata	Aves	Charadriiformes	Laridae	Larus	dominicanus		Catalogue of Life	NA	NA	KEGU	unknown	NA	39	kelp_gulls	AD	Additional Data	NA	NA	-64.0556	-65.104	N	0	NA		Pleneau Island	PLEN		NB		NA
SATBD_268	809	Larus dominicanus	Kelp gull	-64.0556	-65.104	3	NA	2014-01-02 UTC	2014	1	2	2020	Schrimpf et al. 2020	Schrimpf MB, Che-Castaldo C, Lynch HJ (2020) Regional breeding bird assessment of the Antarctic Peninsula. - Polar Biology 43: 111-122.	MaterialCitation	Animalia	Chordata	Aves	Charadriiformes	Laridae	Larus	dominicanus		Catalogue of Life	NA	NA	KEGU	unknown	NA	39	kelp_gulls	AD	Additional Data	NA	NA	-64.0556	-65.104	N	0	NA		Pleneau Island	PLEN		B		NA
SATBD_269	809	Larus dominicanus	Kelp gull	-64.0556	-65.104	3	NA	2014-12-21 UTC	2014	12	21	2020	Schrimpf et al. 2020	Schrimpf MB, Che-Castaldo C, Lynch HJ (2020) Regional breeding bird assessment of the Antarctic Peninsula. - Polar Biology 43: 111-122.	MaterialCitation	Animalia	Chordata	Aves	Charadriiformes	Laridae	Larus	dominicanus		Catalogue of Life	NA	NA	KEGU	unknown	NA	39	kelp_gulls	AD	Additional Data	NA	NA	-64.0556	-65.104	N	0	NA		Pleneau Island	PLEN		NB		NA
SATBD_270	809	Larus dominicanus	Kelp gull	-64.0556	-65.104	3	NA	2015-01-03 UTC	2015	1	3	2020	Schrimpf et al. 2020	Schrimpf MB, Che-Castaldo C, Lynch HJ (2020) Regional breeding bird assessment of the Antarctic Peninsula. - Polar Biology 43: 111-122.	MaterialCitation	Animalia	Chordata	Aves	Charadriiformes	Laridae	Larus	dominicanus		Catalogue of Life	NA	NA	KEGU	unknown	NA	39	kelp_gulls	AD	Additional Data	NA	NA	-64.0556	-65.104	N	0	NA		Pleneau Island	PLEN		NB		NA
SATBD_271	809	Larus dominicanus	Kelp gull	-64.0556	-65.104	3	NA	2015-01-14 UTC	2015	1	14	2020	Schrimpf et al. 2020	Schrimpf MB, Che-Castaldo C, Lynch HJ (2020) Regional breeding bird assessment of the Antarctic Peninsula. - Polar Biology 43: 111-122.	MaterialCitation	Animalia	Chordata	Aves	Charadriiformes	Laridae	Larus	dominicanus		Catalogue of Life	NA	NA	KEGU	unknown	NA	39	kelp_gulls	AD	Additional Data	NA	NA	-64.0556	-65.104	N	0	NA		Pleneau Island	PLEN		B		NA
SATBD_272	809	Larus dominicanus	Kelp gull	-64.0556	-65.104	3	NA	2015-01-20 UTC	2015	1	20	2020	Schrimpf et al. 2020	Schrimpf MB, Che-Castaldo C, Lynch HJ (2020) Regional breeding bird assessment of the Antarctic Peninsula. - Polar Biology 43: 111-122.	MaterialCitation	Animalia	Chordata	Aves	Charadriiformes	Laridae	Larus	dominicanus		Catalogue of Life	NA	NA	KEGU	unknown	NA	39	kelp_gulls	AD	Additional Data	NA	NA	-64.0556	-65.104	N	0	NA		Pleneau Island	PLEN		NB		NA
SATBD_273	809	Larus dominicanus	Kelp gull	-64.0556	-65.104	3	NA	2015-01-30 UTC	2015	1	30	2020	Schrimpf et al. 2020	Schrimpf MB, Che-Castaldo C, Lynch HJ (2020) Regional breeding bird assessment of the Antarctic Peninsula. - Polar Biology 43: 111-122.	MaterialCitation	Animalia	Chordata	Aves	Charadriiformes	Laridae	Larus	dominicanus		Catalogue of Life	NA	NA	KEGU	unknown	NA	39	kelp_gulls	AD	Additional Data	NA	NA	-64.0556	-65.104	N	0	NA		Pleneau Island	PLEN		NB		NA
SATBD_274	809	Larus dominicanus	Kelp gull	-64.0556	-65.104	3	NA	2015-11-15 UTC	2015	11	15	2020	Schrimpf et al. 2020	Schrimpf MB, Che-Castaldo C, Lynch HJ (2020) Regional breeding bird assessment of the Antarctic Peninsula. - Polar Biology 43: 111-122.	MaterialCitation	Animalia	Chordata	Aves	Charadriiformes	Laridae	Larus	dominicanus		Catalogue of Life	NA	NA	KEGU	unknown	NA	39	kelp_gulls	AD	Additional Data	NA	NA	-64.0556	-65.104	N	0	NA		Pleneau Island	PLEN		NB		NA
SATBD_275	809	Larus dominicanus	Kelp gull	-64.0556	-65.104	3	NA	2016-01-15 UTC	2016	1	15	2020	Schrimpf et al. 2020	Schrimpf MB, Che-Castaldo C, Lynch HJ (2020) Regional breeding bird assessment of the Antarctic Peninsula. - Polar Biology 43: 111-122.	MaterialCitation	Animalia	Chordata	Aves	Charadriiformes	Laridae	Larus	dominicanus		Catalogue of Life	NA	NA	KEGU	unknown	NA	39	kelp_gulls	AD	Additional Data	NA	NA	-64.0556	-65.104	N	0	NA		Pleneau Island	PLEN		NB		NA
SATBD_276	809	Larus dominicanus	Kelp gull	-64.0556	-65.104	3	NA	2016-01-21 UTC	2016	1	21	2020	Schrimpf et al. 2020	Schrimpf MB, Che-Castaldo C, Lynch HJ (2020) Regional breeding bird assessment of the Antarctic Peninsula. - Polar Biology 43: 111-122.	MaterialCitation	Animalia	Chordata	Aves	Charadriiformes	Laridae	Larus	dominicanus		Catalogue of Life	NA	NA	KEGU	unknown	NA	39	kelp_gulls	AD	Additional Data	NA	NA	-64.0556	-65.104	N	0	NA		Pleneau Island	PLEN		NB		NA
SATBD_277	809	Larus dominicanus	Kelp gull	-64.0556	-65.104	3	NA	2016-02-21 UTC	2016	2	21	2020	Schrimpf et al. 2020	Schrimpf MB, Che-Castaldo C, Lynch HJ (2020) Regional breeding bird assessment of the Antarctic Peninsula. - Polar Biology 43: 111-122.	MaterialCitation	Animalia	Chordata	Aves	Charadriiformes	Laridae	Larus	dominicanus		Catalogue of Life	NA	NA	KEGU	unknown	NA	39	kelp_gulls	AD	Additional Data	NA	NA	-64.0556	-65.104	N	0	NA		Pleneau Island	PLEN		B		NA
SATBD_278	809	Larus dominicanus	Kelp gull	-63.9265	-65.0776	3	NA	2010-12-14 UTC	2010	12	14	2020	Schrimpf et al. 2020	Schrimpf MB, Che-Castaldo C, Lynch HJ (2020) Regional breeding bird assessment of the Antarctic Peninsula. - Polar Biology 43: 111-122.	MaterialCitation	Animalia	Chordata	Aves	Charadriiformes	Laridae	Larus	dominicanus		Catalogue of Life	NA	NA	KEGU	unknown	NA	39	kelp_gulls	AD	Additional Data	NA	NA	-63.9265	-65.0776	LoubPo	1466.3	NA		Loubat Point	LOUB		NB		NA
SATBD_279	809	Larus dominicanus	Kelp gull	-63.9265	-65.0776	3	NA	2013-01-19 UTC	2013	1	19	2020	Schrimpf et al. 2020	Schrimpf MB, Che-Castaldo C, Lynch HJ (2020) Regional breeding bird assessment of the Antarctic Peninsula. - Polar Biology 43: 111-122.	MaterialCitation	Animalia	Chordata	Aves	Charadriiformes	Laridae	Larus	dominicanus		Catalogue of Life	NA	NA	KEGU	unknown	NA	39	kelp_gulls	AD	Additional Data	NA	NA	-63.9265	-65.0776	LoubPo	1466.3	NA		Loubat Point	LOUB		NB		NA
SATBD_280	809	Larus dominicanus	Kelp gull	-64.01983	-65.06837	3	NA	2001-01-14 UTC	2001	1	14	2020	Schrimpf et al. 2020	Schrimpf MB, Che-Castaldo C, Lynch HJ (2020) Regional breeding bird assessment of the Antarctic Peninsula. - Polar Biology 43: 111-122.	MaterialCitation	Animalia	Chordata	Aves	Charadriiformes	Laridae	Larus	dominicanus		Catalogue of Life	NA	NA	KEGU	unknown	NA	39	kelp_gulls	AD	Additional Data	NA	NA	-64.026	-65.067	Y	328	NA		Port Charcot	PCHA		B		NA
SATBD_281	809	Larus dominicanus	Kelp gull	-64.01983	-65.06837	3	NA	2001-01-24 UTC	2001	1	24	2020	Schrimpf et al. 2020	Schrimpf MB, Che-Castaldo C, Lynch HJ (2020) Regional breeding bird assessment of the Antarctic Peninsula. - Polar Biology 43: 111-122.	MaterialCitation	Animalia	Chordata	Aves	Charadriiformes	Laridae	Larus	dominicanus		Catalogue of Life	NA	NA	KEGU	unknown	NA	39	kelp_gulls	AD	Additional Data	NA	NA	-64.026	-65.067	Y	328	NA		Port Charcot	PCHA		NB		NA
SATBD_282	809	Larus dominicanus	Kelp gull	-64.01983	-65.06837	3	NA	2006-01-16 UTC	2006	1	16	2020	Schrimpf et al. 2020	Schrimpf MB, Che-Castaldo C, Lynch HJ (2020) Regional breeding bird assessment of the Antarctic Peninsula. - Polar Biology 43: 111-122.	MaterialCitation	Animalia	Chordata	Aves	Charadriiformes	Laridae	Larus	dominicanus		Catalogue of Life	NA	NA	KEGU	unknown	NA	39	kelp_gulls	AD	Additional Data	NA	NA	-64.026	-65.067	Y	328	NA		Port Charcot	PCHA		B		NA
SATBD_283	809	Larus dominicanus	Kelp gull	-64.01983	-65.06837	3	NA	2006-12-14 UTC	2006	12	14	2020	Schrimpf et al. 2020	Schrimpf MB, Che-Castaldo C, Lynch HJ (2020) Regional breeding bird assessment of the Antarctic Peninsula. - Polar Biology 43: 111-122.	MaterialCitation	Animalia	Chordata	Aves	Charadriiformes	Laridae	Larus	dominicanus		Catalogue of Life	NA	NA	KEGU	unknown	NA	39	kelp_gulls	AD	Additional Data	NA	NA	-64.026	-65.067	Y	328	NA		Port Charcot	PCHA		B		NA
SATBD_284	809	Larus dominicanus	Kelp gull	-64.01983	-65.06837	3	NA	2009-01-02 UTC	2009	1	2	2020	Schrimpf et al. 2020	Schrimpf MB, Che-Castaldo C, Lynch HJ (2020) Regional breeding bird assessment of the Antarctic Peninsula. - Polar Biology 43: 111-122.	MaterialCitation	Animalia	Chordata	Aves	Charadriiformes	Laridae	Larus	dominicanus		Catalogue of Life	NA	NA	KEGU	unknown	NA	39	kelp_gulls	AD	Additional Data	NA	NA	-64.026	-65.067	Y	328	NA		Port Charcot	PCHA		NB		NA
SATBD_285	809	Larus dominicanus	Kelp gull	-64.01983	-65.06837	3	NA	2009-11-11 UTC	2009	11	11	2020	Schrimpf et al. 2020	Schrimpf MB, Che-Castaldo C, Lynch HJ (2020) Regional breeding bird assessment of the Antarctic Peninsula. - Polar Biology 43: 111-122.	MaterialCitation	Animalia	Chordata	Aves	Charadriiformes	Laridae	Larus	dominicanus		Catalogue of Life	NA	NA	KEGU	unknown	NA	39	kelp_gulls	AD	Additional Data	NA	NA	-64.026	-65.067	Y	328	NA		Port Charcot	PCHA		NB		NA
SATBD_286	809	Larus dominicanus	Kelp gull	-64.01983	-65.06837	3	NA	2009-11-21 UTC	2009	11	21	2020	Schrimpf et al. 2020	Schrimpf MB, Che-Castaldo C, Lynch HJ (2020) Regional breeding bird assessment of the Antarctic Peninsula. - Polar Biology 43: 111-122.	MaterialCitation	Animalia	Chordata	Aves	Charadriiformes	Laridae	Larus	dominicanus		Catalogue of Life	NA	NA	KEGU	unknown	NA	39	kelp_gulls	AD	Additional Data	NA	NA	-64.026	-65.067	Y	328	NA		Port Charcot	PCHA		B		NA
SATBD_287	809	Larus dominicanus	Kelp gull	-64.01983	-65.06837	3	NA	2009-12-14 UTC	2009	12	14	2020	Schrimpf et al. 2020	Schrimpf MB, Che-Castaldo C, Lynch HJ (2020) Regional breeding bird assessment of the Antarctic Peninsula. - Polar Biology 43: 111-122.	MaterialCitation	Animalia	Chordata	Aves	Charadriiformes	Laridae	Larus	dominicanus		Catalogue of Life	NA	NA	KEGU	unknown	NA	39	kelp_gulls	AD	Additional Data	NA	NA	-64.026	-65.067	Y	328	NA		Port Charcot	PCHA		B		NA
SATBD_288	809	Larus dominicanus	Kelp gull	-64.01983	-65.06837	3	NA	2010-11-26 UTC	2010	11	26	2020	Schrimpf et al. 2020	Schrimpf MB, Che-Castaldo C, Lynch HJ (2020) Regional breeding bird assessment of the Antarctic Peninsula. - Polar Biology 43: 111-122.	MaterialCitation	Animalia	Chordata	Aves	Charadriiformes	Laridae	Larus	dominicanus		Catalogue of Life	NA	NA	KEGU	unknown	NA	39	kelp_gulls	AD	Additional Data	NA	NA	-64.026	-65.067	Y	328	NA		Port Charcot	PCHA		NB		NA
SATBD_289	809	Larus dominicanus	Kelp gull	-64.01983	-65.06837	3	NA	2010-12-04 UTC	2010	12	4	2020	Schrimpf et al. 2020	Schrimpf MB, Che-Castaldo C, Lynch HJ (2020) Regional breeding bird assessment of the Antarctic Peninsula. - Polar Biology 43: 111-122.	MaterialCitation	Animalia	Chordata	Aves	Charadriiformes	Laridae	Larus	dominicanus		Catalogue of Life	NA	NA	KEGU	unknown	NA	39	kelp_gulls	AD	Additional Data	NA	NA	-64.026	-65.067	Y	328	NA		Port Charcot	PCHA		NB		NA
SATBD_290	809	Larus dominicanus	Kelp gull	-64.01983	-65.06837	3	NA	2011-01-12 UTC	2011	1	12	2020	Schrimpf et al. 2020	Schrimpf MB, Che-Castaldo C, Lynch HJ (2020) Regional breeding bird assessment of the Antarctic Peninsula. - Polar Biology 43: 111-122.	MaterialCitation	Animalia	Chordata	Aves	Charadriiformes	Laridae	Larus	dominicanus		Catalogue of Life	NA	NA	KEGU	unknown	NA	39	kelp_gulls	AD	Additional Data	NA	NA	-64.026	-65.067	Y	328	NA		Port Charcot	PCHA		NB		NA
SATBD_291	809	Larus dominicanus	Kelp gull	-64.01983	-65.06837	3	NA	2013-01-07 UTC	2013	1	7	2020	Schrimpf et al. 2020	Schrimpf MB, Che-Castaldo C, Lynch HJ (2020) Regional breeding bird assessment of the Antarctic Peninsula. - Polar Biology 43: 111-122.	MaterialCitation	Animalia	Chordata	Aves	Charadriiformes	Laridae	Larus	dominicanus		Catalogue of Life	NA	NA	KEGU	unknown	NA	39	kelp_gulls	AD	Additional Data	NA	NA	-64.026	-65.067	Y	328	NA		Port Charcot	PCHA		NB		NA
SATBD_292	809	Larus dominicanus	Kelp gull	-64.01983	-65.06837	3	NA	2013-12-11 UTC	2013	12	11	2020	Schrimpf et al. 2020	Schrimpf MB, Che-Castaldo C, Lynch HJ (2020) Regional breeding bird assessment of the Antarctic Peninsula. - Polar Biology 43: 111-122.	MaterialCitation	Animalia	Chordata	Aves	Charadriiformes	Laridae	Larus	dominicanus		Catalogue of Life	NA	NA	KEGU	unknown	NA	39	kelp_gulls	AD	Additional Data	NA	NA	-64.026	-65.067	Y	328	NA		Port Charcot	PCHA		B		NA
SATBD_293	809	Larus dominicanus	Kelp gull	-64.01983	-65.06837	3	NA	2014-12-21 UTC	2014	12	21	2020	Schrimpf et al. 2020	Schrimpf MB, Che-Castaldo C, Lynch HJ (2020) Regional breeding bird assessment of the Antarctic Peninsula. - Polar Biology 43: 111-122.	MaterialCitation	Animalia	Chordata	Aves	Charadriiformes	Laridae	Larus	dominicanus		Catalogue of Life	NA	NA	KEGU	unknown	NA	39	kelp_gulls	AD	Additional Data	NA	NA	-64.026	-65.067	Y	328	NA		Port Charcot	PCHA		B		NA
SATBD_294	809	Larus dominicanus	Kelp gull	-64.01983	-65.06837	3	NA	2016-02-17 UTC	2016	2	17	2020	Schrimpf et al. 2020	Schrimpf MB, Che-Castaldo C, Lynch HJ (2020) Regional breeding bird assessment of the Antarctic Peninsula. - Polar Biology 43: 111-122.	MaterialCitation	Animalia	Chordata	Aves	Charadriiformes	Laridae	Larus	dominicanus		Catalogue of Life	NA	NA	KEGU	unknown	NA	39	kelp_gulls	AD	Additional Data	NA	NA	-64.026	-65.067	Y	328	NA		Port Charcot	PCHA		NB		NA
SATBD_295	809	Larus dominicanus	Kelp gull	-63.8637	-65.0557	3	NA	2010-12-14 UTC	2010	12	14	2020	Schrimpf et al. 2020	Schrimpf MB, Che-Castaldo C, Lynch HJ (2020) Regional breeding bird assessment of the Antarctic Peninsula. - Polar Biology 43: 111-122.	MaterialCitation	Animalia	Chordata	Aves	Charadriiformes	Laridae	Larus	dominicanus		Catalogue of Life	NA	NA	KEGU	unknown	NA	39	kelp_gulls	AD	Additional Data	NA	NA	-63.8637	-65.0557	N	0	NA		Humphries Heights	HUMP		NB		NA
SATBD_296	809	Larus dominicanus	Kelp gull	-63.76828	-65.05268	3	NA	2012-01-21 UTC	2012	1	21	2020	Schrimpf et al. 2020	Schrimpf MB, Che-Castaldo C, Lynch HJ (2020) Regional breeding bird assessment of the Antarctic Peninsula. - Polar Biology 43: 111-122.	MaterialCitation	Animalia	Chordata	Aves	Charadriiformes	Laridae	Larus	dominicanus		Catalogue of Life	NA	NA	KEGU	unknown	NA	39	kelp_gulls	AD	Additional Data	NA	NA	-63.78028	-65.04889	Y	705.7	NA		Hidden Bay	HIDD		NB		NA
SATBD_297	809	Larus dominicanus	Kelp gull	-63.40787	-64.91701	3	NA	2013-01-21 UTC	2013	1	21	2020	Schrimpf et al. 2020	Schrimpf MB, Che-Castaldo C, Lynch HJ (2020) Regional breeding bird assessment of the Antarctic Peninsula. - Polar Biology 43: 111-122.	MaterialCitation	Animalia	Chordata	Aves	Charadriiformes	Laridae	Larus	dominicanus		Catalogue of Life	NA	NA	KEGU	unknown	NA	39	kelp_gulls	AD	Additional Data	NA	NA	-63.407	-64.923	Y	669.2	NA		Truant Island	TRUA		NB		NA
SATBD_298	809	Larus dominicanus	Kelp gull	-63.431	-64.9121	3	NA	2013-01-21 UTC	2013	1	21	2020	Schrimpf et al. 2020	Schrimpf MB, Che-Castaldo C, Lynch HJ (2020) Regional breeding bird assessment of the Antarctic Peninsula. - Polar Biology 43: 111-122.	MaterialCitation	Animalia	Chordata	Aves	Charadriiformes	Laridae	Larus	dominicanus		Catalogue of Life	NA	NA	KEGU	unknown	NA	39	kelp_gulls	AD	Additional Data	NA	NA	-63.431	-64.9121	PrinPo	852.3	NA		Principal Point	PRIN		NB		NA
SATBD_299	809	Larus dominicanus	Kelp gull	-63.1161	-64.89576	3	NA	2016-01-21 UTC	2016	1	21	2020	Schrimpf et al. 2020	Schrimpf MB, Che-Castaldo C, Lynch HJ (2020) Regional breeding bird assessment of the Antarctic Peninsula. - Polar Biology 43: 111-122.	MaterialCitation	Animalia	Chordata	Aves	Charadriiformes	Laridae	Larus	dominicanus		Catalogue of Life	NA	NA	KEGU	unknown	NA	39	kelp_gulls	AD	Additional Data	NA	NA	-63.1158	-64.8956	Y	23	NA		Bruce Island	BRUI		B		NA
SATBD_300	809	Larus dominicanus	Kelp gull	-62.9455	-64.89007	3	NA	2005-01-03 UTC	2005	1	3	2020	Schrimpf et al. 2020	Schrimpf MB, Che-Castaldo C, Lynch HJ (2020) Regional breeding bird assessment of the Antarctic Peninsula. - Polar Biology 43: 111-122.	MaterialCitation	Animalia	Chordata	Aves	Charadriiformes	Laridae	Larus	dominicanus		Catalogue of Life	NA	NA	KEGU	unknown	NA	39	kelp_gulls	AD	Additional Data	NA	NA	-62.95	-64.9	Y	1127.8	NA		Bryde Island South	BRYS		NB		NA
SATBD_301	809	Larus dominicanus	Kelp gull	-62.9455	-64.89007	3	NA	2006-12-24 UTC	2006	12	24	2020	Schrimpf et al. 2020	Schrimpf MB, Che-Castaldo C, Lynch HJ (2020) Regional breeding bird assessment of the Antarctic Peninsula. - Polar Biology 43: 111-122.	MaterialCitation	Animalia	Chordata	Aves	Charadriiformes	Laridae	Larus	dominicanus		Catalogue of Life	NA	NA	KEGU	unknown	NA	39	kelp_gulls	AD	Additional Data	NA	NA	-62.95	-64.9	Y	1127.8	NA		Bryde Island South	BRYS		B		NA
SATBD_302	809	Larus dominicanus	Kelp gull	-62.9455	-64.89007	3	NA	2010-12-15 UTC	2010	12	15	2020	Schrimpf et al. 2020	Schrimpf MB, Che-Castaldo C, Lynch HJ (2020) Regional breeding bird assessment of the Antarctic Peninsula. - Polar Biology 43: 111-122.	MaterialCitation	Animalia	Chordata	Aves	Charadriiformes	Laridae	Larus	dominicanus		Catalogue of Life	NA	NA	KEGU	unknown	NA	39	kelp_gulls	AD	Additional Data	NA	NA	-62.95	-64.9	Y	1127.8	NA		Bryde Island South	BRYS		NB		NA
SATBD_303	809	Larus dominicanus	Kelp gull	-62.9455	-64.89007	3	NA	2013-12-15 UTC	2013	12	15	2020	Schrimpf et al. 2020	Schrimpf MB, Che-Castaldo C, Lynch HJ (2020) Regional breeding bird assessment of the Antarctic Peninsula. - Polar Biology 43: 111-122.	MaterialCitation	Animalia	Chordata	Aves	Charadriiformes	Laridae	Larus	dominicanus		Catalogue of Life	NA	NA	KEGU	unknown	NA	39	kelp_gulls	AD	Additional Data	NA	NA	-62.95	-64.9	Y	1127.8	NA		Bryde Island South	BRYS		NB		NA
SATBD_304	809	Larus dominicanus	Kelp gull	-62.9455	-64.89007	3	NA	2016-12-24 UTC	2016	12	24	2020	Schrimpf et al. 2020	Schrimpf MB, Che-Castaldo C, Lynch HJ (2020) Regional breeding bird assessment of the Antarctic Peninsula. - Polar Biology 43: 111-122.	MaterialCitation	Animalia	Chordata	Aves	Charadriiformes	Laridae	Larus	dominicanus		Catalogue of Life	NA	NA	KEGU	unknown	NA	39	kelp_gulls	AD	Additional Data	NA	NA	-62.95	-64.9	Y	1127.8	NA		Bryde Island South	BRYS		NB		NA
SATBD_305	809	Larus dominicanus	Kelp gull	-62.94313	-64.88749	3	NA	2006-12-24 UTC	2006	12	24	2020	Schrimpf et al. 2020	Schrimpf MB, Che-Castaldo C, Lynch HJ (2020) Regional breeding bird assessment of the Antarctic Peninsula. - Polar Biology 43: 111-122.	MaterialCitation	Animalia	Chordata	Aves	Charadriiformes	Laridae	Larus	dominicanus		Catalogue of Life	NA	NA	KEGU	unknown	NA	39	kelp_gulls	AD	Additional Data	NA	NA	-62.92722	-64.88972	Y	793.5	NA		Bryde Island East	BRYE		B		NA
SATBD_306	809	Larus dominicanus	Kelp gull	-62.94313	-64.88749	3	NA	2010-12-15 UTC	2010	12	15	2020	Schrimpf et al. 2020	Schrimpf MB, Che-Castaldo C, Lynch HJ (2020) Regional breeding bird assessment of the Antarctic Peninsula. - Polar Biology 43: 111-122.	MaterialCitation	Animalia	Chordata	Aves	Charadriiformes	Laridae	Larus	dominicanus		Catalogue of Life	NA	NA	KEGU	unknown	NA	39	kelp_gulls	AD	Additional Data	NA	NA	-62.92722	-64.88972	Y	793.5	NA		Bryde Island East	BRYE		NB		NA
SATBD_307	809	Larus dominicanus	Kelp gull	-62.94313	-64.88749	3	NA	2012-02-01 UTC	2012	2	1	2020	Schrimpf et al. 2020	Schrimpf MB, Che-Castaldo C, Lynch HJ (2020) Regional breeding bird assessment of the Antarctic Peninsula. - Polar Biology 43: 111-122.	MaterialCitation	Animalia	Chordata	Aves	Charadriiformes	Laridae	Larus	dominicanus		Catalogue of Life	NA	NA	KEGU	unknown	NA	39	kelp_gulls	AD	Additional Data	NA	NA	-62.92722	-64.88972	Y	793.5	NA		Bryde Island East	BRYE		NB		NA
SATBD_308	809	Larus dominicanus	Kelp gull	-62.94313	-64.88749	3	NA	2013-12-15 UTC	2013	12	15	2020	Schrimpf et al. 2020	Schrimpf MB, Che-Castaldo C, Lynch HJ (2020) Regional breeding bird assessment of the Antarctic Peninsula. - Polar Biology 43: 111-122.	MaterialCitation	Animalia	Chordata	Aves	Charadriiformes	Laridae	Larus	dominicanus		Catalogue of Life	NA	NA	KEGU	unknown	NA	39	kelp_gulls	AD	Additional Data	NA	NA	-62.92722	-64.88972	Y	793.5	NA		Bryde Island East	BRYE		NB		NA
SATBD_309	809	Larus dominicanus	Kelp gull	-62.94313	-64.88749	3	NA	2016-01-14 UTC	2016	1	14	2020	Schrimpf et al. 2020	Schrimpf MB, Che-Castaldo C, Lynch HJ (2020) Regional breeding bird assessment of the Antarctic Peninsula. - Polar Biology 43: 111-122.	MaterialCitation	Animalia	Chordata	Aves	Charadriiformes	Laridae	Larus	dominicanus		Catalogue of Life	NA	NA	KEGU	unknown	NA	39	kelp_gulls	AD	Additional Data	NA	NA	-62.92722	-64.88972	Y	793.5	NA		Bryde Island East	BRYE		NB		NA
SATBD_310	809	Larus dominicanus	Kelp gull	-62.94313	-64.88749	3	NA	2016-01-26 UTC	2016	1	26	2020	Schrimpf et al. 2020	Schrimpf MB, Che-Castaldo C, Lynch HJ (2020) Regional breeding bird assessment of the Antarctic Peninsula. - Polar Biology 43: 111-122.	MaterialCitation	Animalia	Chordata	Aves	Charadriiformes	Laridae	Larus	dominicanus		Catalogue of Life	NA	NA	KEGU	unknown	NA	39	kelp_gulls	AD	Additional Data	NA	NA	-62.92722	-64.88972	Y	793.5	NA		Bryde Island East	BRYE		NB		NA
SATBD_311	809	Larus dominicanus	Kelp gull	-62.94313	-64.88749	3	NA	2016-12-23 UTC	2016	12	23	2020	Schrimpf et al. 2020	Schrimpf MB, Che-Castaldo C, Lynch HJ (2020) Regional breeding bird assessment of the Antarctic Peninsula. - Polar Biology 43: 111-122.	MaterialCitation	Animalia	Chordata	Aves	Charadriiformes	Laridae	Larus	dominicanus		Catalogue of Life	NA	NA	KEGU	unknown	NA	39	kelp_gulls	AD	Additional Data	NA	NA	-62.92722	-64.88972	Y	793.5	NA		Bryde Island East	BRYE		NB		NA
SATBD_312	809	Larus dominicanus	Kelp gull	-62.94313	-64.88749	3	NA	2017-01-20 UTC	2017	1	20	2020	Schrimpf et al. 2020	Schrimpf MB, Che-Castaldo C, Lynch HJ (2020) Regional breeding bird assessment of the Antarctic Peninsula. - Polar Biology 43: 111-122.	MaterialCitation	Animalia	Chordata	Aves	Charadriiformes	Laridae	Larus	dominicanus		Catalogue of Life	NA	NA	KEGU	unknown	NA	39	kelp_gulls	AD	Additional Data	NA	NA	-62.92722	-64.88972	Y	793.5	NA		Bryde Island East	BRYE		NB		NA
SATBD_313	809	Larus dominicanus	Kelp gull	-62.84571	-64.88057	3	NA	1996-11-25 UTC	1996	11	25	2020	Schrimpf et al. 2020	Schrimpf MB, Che-Castaldo C, Lynch HJ (2020) Regional breeding bird assessment of the Antarctic Peninsula. - Polar Biology 43: 111-122.	MaterialCitation	Animalia	Chordata	Aves	Charadriiformes	Laridae	Larus	dominicanus		Catalogue of Life	NA	NA	KEGU	unknown	NA	39	kelp_gulls	AD	Additional Data	NA	NA	-62.8667	-64.8833	Y	1039.9	NA		Brown Station	ALMI		NB		NA
SATBD_314	809	Larus dominicanus	Kelp gull	-62.84571	-64.88057	3	NA	1997-11-23 UTC	1997	11	23	2020	Schrimpf et al. 2020	Schrimpf MB, Che-Castaldo C, Lynch HJ (2020) Regional breeding bird assessment of the Antarctic Peninsula. - Polar Biology 43: 111-122.	MaterialCitation	Animalia	Chordata	Aves	Charadriiformes	Laridae	Larus	dominicanus		Catalogue of Life	NA	NA	KEGU	unknown	NA	39	kelp_gulls	AD	Additional Data	NA	NA	-62.8667	-64.8833	Y	1039.9	NA		Brown Station	ALMI		NB		NA
SATBD_315	809	Larus dominicanus	Kelp gull	-62.84571	-64.88057	3	NA	2000-12-14 UTC	2000	12	14	2020	Schrimpf et al. 2020	Schrimpf MB, Che-Castaldo C, Lynch HJ (2020) Regional breeding bird assessment of the Antarctic Peninsula. - Polar Biology 43: 111-122.	MaterialCitation	Animalia	Chordata	Aves	Charadriiformes	Laridae	Larus	dominicanus		Catalogue of Life	NA	NA	KEGU	unknown	NA	39	kelp_gulls	AD	Additional Data	NA	NA	-62.8667	-64.8833	Y	1039.9	NA		Brown Station	ALMI		B		NA
SATBD_316	809	Larus dominicanus	Kelp gull	-62.84571	-64.88057	3	NA	2002-12-11 UTC	2002	12	11	2020	Schrimpf et al. 2020	Schrimpf MB, Che-Castaldo C, Lynch HJ (2020) Regional breeding bird assessment of the Antarctic Peninsula. - Polar Biology 43: 111-122.	MaterialCitation	Animalia	Chordata	Aves	Charadriiformes	Laridae	Larus	dominicanus		Catalogue of Life	NA	NA	KEGU	unknown	NA	39	kelp_gulls	AD	Additional Data	NA	NA	-62.8667	-64.8833	Y	1039.9	NA		Brown Station	ALMI		NB		NA
SATBD_317	809	Larus dominicanus	Kelp gull	-62.84571	-64.88057	3	NA	2004-12-21 UTC	2004	12	21	2020	Schrimpf et al. 2020	Schrimpf MB, Che-Castaldo C, Lynch HJ (2020) Regional breeding bird assessment of the Antarctic Peninsula. - Polar Biology 43: 111-122.	MaterialCitation	Animalia	Chordata	Aves	Charadriiformes	Laridae	Larus	dominicanus		Catalogue of Life	NA	NA	KEGU	unknown	NA	39	kelp_gulls	AD	Additional Data	NA	NA	-62.8667	-64.8833	Y	1039.9	NA		Brown Station	ALMI		B		NA
SATBD_318	809	Larus dominicanus	Kelp gull	-62.84571	-64.88057	3	NA	2005-12-02 UTC	2005	12	2	2020	Schrimpf et al. 2020	Schrimpf MB, Che-Castaldo C, Lynch HJ (2020) Regional breeding bird assessment of the Antarctic Peninsula. - Polar Biology 43: 111-122.	MaterialCitation	Animalia	Chordata	Aves	Charadriiformes	Laridae	Larus	dominicanus		Catalogue of Life	NA	NA	KEGU	unknown	NA	39	kelp_gulls	AD	Additional Data	NA	NA	-62.8667	-64.8833	Y	1039.9	NA		Brown Station	ALMI		NB		NA
SATBD_319	809	Larus dominicanus	Kelp gull	-62.84571	-64.88057	3	NA	2006-02-06 UTC	2006	2	6	2020	Schrimpf et al. 2020	Schrimpf MB, Che-Castaldo C, Lynch HJ (2020) Regional breeding bird assessment of the Antarctic Peninsula. - Polar Biology 43: 111-122.	MaterialCitation	Animalia	Chordata	Aves	Charadriiformes	Laridae	Larus	dominicanus		Catalogue of Life	NA	NA	KEGU	unknown	NA	39	kelp_gulls	AD	Additional Data	NA	NA	-62.8667	-64.8833	Y	1039.9	NA		Brown Station	ALMI		B		NA
SATBD_320	809	Larus dominicanus	Kelp gull	-62.84571	-64.88057	3	NA	2008-12-08 UTC	2008	12	8	2020	Schrimpf et al. 2020	Schrimpf MB, Che-Castaldo C, Lynch HJ (2020) Regional breeding bird assessment of the Antarctic Peninsula. - Polar Biology 43: 111-122.	MaterialCitation	Animalia	Chordata	Aves	Charadriiformes	Laridae	Larus	dominicanus		Catalogue of Life	NA	NA	KEGU	unknown	NA	39	kelp_gulls	AD	Additional Data	NA	NA	-62.8667	-64.8833	Y	1039.9	NA		Brown Station	ALMI		NB		NA
SATBD_321	809	Larus dominicanus	Kelp gull	-62.84571	-64.88057	3	NA	2009-11-12 UTC	2009	11	12	2020	Schrimpf et al. 2020	Schrimpf MB, Che-Castaldo C, Lynch HJ (2020) Regional breeding bird assessment of the Antarctic Peninsula. - Polar Biology 43: 111-122.	MaterialCitation	Animalia	Chordata	Aves	Charadriiformes	Laridae	Larus	dominicanus		Catalogue of Life	NA	NA	KEGU	unknown	NA	39	kelp_gulls	AD	Additional Data	NA	NA	-62.8667	-64.8833	Y	1039.9	NA		Brown Station	ALMI		NB		NA
SATBD_322	809	Larus dominicanus	Kelp gull	-62.84571	-64.88057	3	NA	2012-01-22 UTC	2012	1	22	2020	Schrimpf et al. 2020	Schrimpf MB, Che-Castaldo C, Lynch HJ (2020) Regional breeding bird assessment of the Antarctic Peninsula. - Polar Biology 43: 111-122.	MaterialCitation	Animalia	Chordata	Aves	Charadriiformes	Laridae	Larus	dominicanus		Catalogue of Life	NA	NA	KEGU	unknown	NA	39	kelp_gulls	AD	Additional Data	NA	NA	-62.8667	-64.8833	Y	1039.9	NA		Brown Station	ALMI		NB		NA
SATBD_323	809	Larus dominicanus	Kelp gull	-62.84571	-64.88057	3	NA	2012-02-01 UTC	2012	2	1	2020	Schrimpf et al. 2020	Schrimpf MB, Che-Castaldo C, Lynch HJ (2020) Regional breeding bird assessment of the Antarctic Peninsula. - Polar Biology 43: 111-122.	MaterialCitation	Animalia	Chordata	Aves	Charadriiformes	Laridae	Larus	dominicanus		Catalogue of Life	NA	NA	KEGU	unknown	NA	39	kelp_gulls	AD	Additional Data	NA	NA	-62.8667	-64.8833	Y	1039.9	NA		Brown Station	ALMI		NB		NA
SATBD_324	809	Larus dominicanus	Kelp gull	-62.84571	-64.88057	3	NA	2013-01-08 UTC	2013	1	8	2020	Schrimpf et al. 2020	Schrimpf MB, Che-Castaldo C, Lynch HJ (2020) Regional breeding bird assessment of the Antarctic Peninsula. - Polar Biology 43: 111-122.	MaterialCitation	Animalia	Chordata	Aves	Charadriiformes	Laridae	Larus	dominicanus		Catalogue of Life	NA	NA	KEGU	unknown	NA	39	kelp_gulls	AD	Additional Data	NA	NA	-62.8667	-64.8833	Y	1039.9	NA		Brown Station	ALMI		B		NA
SATBD_325	809	Larus dominicanus	Kelp gull	-62.84571	-64.88057	3	NA	2013-12-12 UTC	2013	12	12	2020	Schrimpf et al. 2020	Schrimpf MB, Che-Castaldo C, Lynch HJ (2020) Regional breeding bird assessment of the Antarctic Peninsula. - Polar Biology 43: 111-122.	MaterialCitation	Animalia	Chordata	Aves	Charadriiformes	Laridae	Larus	dominicanus		Catalogue of Life	NA	NA	KEGU	unknown	NA	39	kelp_gulls	AD	Additional Data	NA	NA	-62.8667	-64.8833	Y	1039.9	NA		Brown Station	ALMI		NB		NA
SATBD_326	809	Larus dominicanus	Kelp gull	-62.84571	-64.88057	3	NA	2013-12-23 UTC	2013	12	23	2020	Schrimpf et al. 2020	Schrimpf MB, Che-Castaldo C, Lynch HJ (2020) Regional breeding bird assessment of the Antarctic Peninsula. - Polar Biology 43: 111-122.	MaterialCitation	Animalia	Chordata	Aves	Charadriiformes	Laridae	Larus	dominicanus		Catalogue of Life	NA	NA	KEGU	unknown	NA	39	kelp_gulls	AD	Additional Data	NA	NA	-62.8667	-64.8833	Y	1039.9	NA		Brown Station	ALMI		NB		NA
SATBD_327	809	Larus dominicanus	Kelp gull	-62.84571	-64.88057	3	NA	2014-12-23 UTC	2014	12	23	2020	Schrimpf et al. 2020	Schrimpf MB, Che-Castaldo C, Lynch HJ (2020) Regional breeding bird assessment of the Antarctic Peninsula. - Polar Biology 43: 111-122.	MaterialCitation	Animalia	Chordata	Aves	Charadriiformes	Laridae	Larus	dominicanus		Catalogue of Life	NA	NA	KEGU	unknown	NA	39	kelp_gulls	AD	Additional Data	NA	NA	-62.8667	-64.8833	Y	1039.9	NA		Brown Station	ALMI		B		NA
SATBD_328	809	Larus dominicanus	Kelp gull	-62.84571	-64.88057	3	NA	2015-01-22 UTC	2015	1	22	2020	Schrimpf et al. 2020	Schrimpf MB, Che-Castaldo C, Lynch HJ (2020) Regional breeding bird assessment of the Antarctic Peninsula. - Polar Biology 43: 111-122.	MaterialCitation	Animalia	Chordata	Aves	Charadriiformes	Laridae	Larus	dominicanus		Catalogue of Life	NA	NA	KEGU	unknown	NA	39	kelp_gulls	AD	Additional Data	NA	NA	-62.8667	-64.8833	Y	1039.9	NA		Brown Station	ALMI		NB		NA
SATBD_329	809	Larus dominicanus	Kelp gull	-62.84571	-64.88057	3	NA	2015-02-01 UTC	2015	2	1	2020	Schrimpf et al. 2020	Schrimpf MB, Che-Castaldo C, Lynch HJ (2020) Regional breeding bird assessment of the Antarctic Peninsula. - Polar Biology 43: 111-122.	MaterialCitation	Animalia	Chordata	Aves	Charadriiformes	Laridae	Larus	dominicanus		Catalogue of Life	NA	NA	KEGU	unknown	NA	39	kelp_gulls	AD	Additional Data	NA	NA	-62.8667	-64.8833	Y	1039.9	NA		Brown Station	ALMI		NB		NA
SATBD_330	809	Larus dominicanus	Kelp gull	-62.84571	-64.88057	3	NA	2015-11-06 UTC	2015	11	6	2020	Schrimpf et al. 2020	Schrimpf MB, Che-Castaldo C, Lynch HJ (2020) Regional breeding bird assessment of the Antarctic Peninsula. - Polar Biology 43: 111-122.	MaterialCitation	Animalia	Chordata	Aves	Charadriiformes	Laridae	Larus	dominicanus		Catalogue of Life	NA	NA	KEGU	unknown	NA	39	kelp_gulls	AD	Additional Data	NA	NA	-62.8667	-64.8833	Y	1039.9	NA		Brown Station	ALMI		NB		NA
SATBD_331	809	Larus dominicanus	Kelp gull	-62.84571	-64.88057	3	NA	2015-11-16 UTC	2015	11	16	2020	Schrimpf et al. 2020	Schrimpf MB, Che-Castaldo C, Lynch HJ (2020) Regional breeding bird assessment of the Antarctic Peninsula. - Polar Biology 43: 111-122.	MaterialCitation	Animalia	Chordata	Aves	Charadriiformes	Laridae	Larus	dominicanus		Catalogue of Life	NA	NA	KEGU	unknown	NA	39	kelp_gulls	AD	Additional Data	NA	NA	-62.8667	-64.8833	Y	1039.9	NA		Brown Station	ALMI		NB		NA
SATBD_332	809	Larus dominicanus	Kelp gull	-62.84571	-64.88057	3	NA	2016-01-14 UTC	2016	1	14	2020	Schrimpf et al. 2020	Schrimpf MB, Che-Castaldo C, Lynch HJ (2020) Regional breeding bird assessment of the Antarctic Peninsula. - Polar Biology 43: 111-122.	MaterialCitation	Animalia	Chordata	Aves	Charadriiformes	Laridae	Larus	dominicanus		Catalogue of Life	NA	NA	KEGU	unknown	NA	39	kelp_gulls	AD	Additional Data	NA	NA	-62.8667	-64.8833	Y	1039.9	NA		Brown Station	ALMI		NB		NA
SATBD_333	809	Larus dominicanus	Kelp gull	-62.84571	-64.88057	3	NA	2016-01-26 UTC	2016	1	26	2020	Schrimpf et al. 2020	Schrimpf MB, Che-Castaldo C, Lynch HJ (2020) Regional breeding bird assessment of the Antarctic Peninsula. - Polar Biology 43: 111-122.	MaterialCitation	Animalia	Chordata	Aves	Charadriiformes	Laridae	Larus	dominicanus		Catalogue of Life	NA	NA	KEGU	unknown	NA	39	kelp_gulls	AD	Additional Data	NA	NA	-62.8667	-64.8833	Y	1039.9	NA		Brown Station	ALMI		NB		NA
SATBD_334	809	Larus dominicanus	Kelp gull	-63.5974	-64.8792	3	NA	2009-01-15 UTC	2009	1	15	2020	Schrimpf et al. 2020	Schrimpf MB, Che-Castaldo C, Lynch HJ (2020) Regional breeding bird assessment of the Antarctic Peninsula. - Polar Biology 43: 111-122.	MaterialCitation	Animalia	Chordata	Aves	Charadriiformes	Laridae	Larus	dominicanus		Catalogue of Life	NA	NA	KEGU	unknown	NA	39	kelp_gulls	AD	Additional Data	NA	NA	-63.5974	-64.8792	PyPoi	497.6	NA		Py Point	PYPT		NB		NA
SATBD_335	809	Larus dominicanus	Kelp gull	-62.84318	-64.87086	3	NA	2006-12-24 UTC	2006	12	24	2020	Schrimpf et al. 2020	Schrimpf MB, Che-Castaldo C, Lynch HJ (2020) Regional breeding bird assessment of the Antarctic Peninsula. - Polar Biology 43: 111-122.	MaterialCitation	Animalia	Chordata	Aves	Charadriiformes	Laridae	Larus	dominicanus		Catalogue of Life	NA	NA	KEGU	unknown	NA	39	kelp_gulls	AD	Additional Data	NA	NA	-62.87861	-64.85417	Y	2507.6	NA		Bryde Island Cliffs	BRYC		B		NA
SATBD_336	809	Larus dominicanus	Kelp gull	-62.52984	-64.84296	3	NA	NA	1986	NA	NA	2013	Lynch et al. 2013	Lynch, H. J., Naveen, R., Casanovas, P. (2013) Antarctic Site Inventory breeding bird surveydata, 1994-2013. Ecology, 94(11):2653	MaterialCitation	Animalia	Chordata	Aves	Charadriiformes	Laridae	Larus	dominicanus		Catalogue of Life	NA	NA		unknown	NA	39	kelp_gulls	AD	Additional Data	NA	NA	-62.5327	-64.8383	Y	536.8	NA		Neko Harbor			B		4
SATBD_337	809	Larus dominicanus	Kelp gull	-62.52341	-64.84064	3	NA	1996-01-25 UTC	1996	1	25	2020	Schrimpf et al. 2020	Schrimpf MB, Che-Castaldo C, Lynch HJ (2020) Regional breeding bird assessment of the Antarctic Peninsula. - Polar Biology 43: 111-122.	MaterialCitation	Animalia	Chordata	Aves	Charadriiformes	Laridae	Larus	dominicanus		Catalogue of Life	NA	NA	KEGU	unknown	NA	39	kelp_gulls	AD	Additional Data	NA	NA	-62.5327	-64.8383	Y	512.2	NA		Neko Harbor (Andvord Bay)	NEKO		B		NA
SATBD_338	809	Larus dominicanus	Kelp gull	-62.52341	-64.84064	3	NA	1996-02-03 UTC	1996	2	3	2020	Schrimpf et al. 2020	Schrimpf MB, Che-Castaldo C, Lynch HJ (2020) Regional breeding bird assessment of the Antarctic Peninsula. - Polar Biology 43: 111-122.	MaterialCitation	Animalia	Chordata	Aves	Charadriiformes	Laridae	Larus	dominicanus		Catalogue of Life	NA	NA	KEGU	unknown	NA	39	kelp_gulls	AD	Additional Data	NA	NA	-62.5327	-64.8383	Y	512.2	NA		Neko Harbor (Andvord Bay)	NEKO		B		NA
SATBD_339	809	Larus dominicanus	Kelp gull	-62.52341	-64.84064	3	NA	1999-01-23 UTC	1999	1	23	2020	Schrimpf et al. 2020	Schrimpf MB, Che-Castaldo C, Lynch HJ (2020) Regional breeding bird assessment of the Antarctic Peninsula. - Polar Biology 43: 111-122.	MaterialCitation	Animalia	Chordata	Aves	Charadriiformes	Laridae	Larus	dominicanus		Catalogue of Life	NA	NA	KEGU	unknown	NA	39	kelp_gulls	AD	Additional Data	NA	NA	-62.5327	-64.8383	Y	512.2	NA		Neko Harbor (Andvord Bay)	NEKO		B		NA
SATBD_340	809	Larus dominicanus	Kelp gull	-62.52341	-64.84064	3	NA	1999-12-16 UTC	1999	12	16	2020	Schrimpf et al. 2020	Schrimpf MB, Che-Castaldo C, Lynch HJ (2020) Regional breeding bird assessment of the Antarctic Peninsula. - Polar Biology 43: 111-122.	MaterialCitation	Animalia	Chordata	Aves	Charadriiformes	Laridae	Larus	dominicanus		Catalogue of Life	NA	NA	KEGU	unknown	NA	39	kelp_gulls	AD	Additional Data	NA	NA	-62.5327	-64.8383	Y	512.2	NA		Neko Harbor (Andvord Bay)	NEKO		B		NA
SATBD_341	809	Larus dominicanus	Kelp gull	-62.52341	-64.84064	3	NA	2000-01-24 UTC	2000	1	24	2020	Schrimpf et al. 2020	Schrimpf MB, Che-Castaldo C, Lynch HJ (2020) Regional breeding bird assessment of the Antarctic Peninsula. - Polar Biology 43: 111-122.	MaterialCitation	Animalia	Chordata	Aves	Charadriiformes	Laridae	Larus	dominicanus		Catalogue of Life	NA	NA	KEGU	unknown	NA	39	kelp_gulls	AD	Additional Data	NA	NA	-62.5327	-64.8383	Y	512.2	NA		Neko Harbor (Andvord Bay)	NEKO		B		NA
SATBD_342	809	Larus dominicanus	Kelp gull	-62.52341	-64.84064	3	NA	2002-12-11 UTC	2002	12	11	2020	Schrimpf et al. 2020	Schrimpf MB, Che-Castaldo C, Lynch HJ (2020) Regional breeding bird assessment of the Antarctic Peninsula. - Polar Biology 43: 111-122.	MaterialCitation	Animalia	Chordata	Aves	Charadriiformes	Laridae	Larus	dominicanus		Catalogue of Life	NA	NA	KEGU	unknown	NA	39	kelp_gulls	AD	Additional Data	NA	NA	-62.5327	-64.8383	Y	512.2	NA		Neko Harbor (Andvord Bay)	NEKO		B		NA
SATBD_343	809	Larus dominicanus	Kelp gull	-62.52341	-64.84064	3	NA	2003-01-11 UTC	2003	1	11	2020	Schrimpf et al. 2020	Schrimpf MB, Che-Castaldo C, Lynch HJ (2020) Regional breeding bird assessment of the Antarctic Peninsula. - Polar Biology 43: 111-122.	MaterialCitation	Animalia	Chordata	Aves	Charadriiformes	Laridae	Larus	dominicanus		Catalogue of Life	NA	NA	KEGU	unknown	NA	39	kelp_gulls	AD	Additional Data	NA	NA	-62.5327	-64.8383	Y	512.2	NA		Neko Harbor (Andvord Bay)	NEKO		B		NA
SATBD_344	809	Larus dominicanus	Kelp gull	-62.52341	-64.84064	3	NA	2003-02-14 UTC	2003	2	14	2020	Schrimpf et al. 2020	Schrimpf MB, Che-Castaldo C, Lynch HJ (2020) Regional breeding bird assessment of the Antarctic Peninsula. - Polar Biology 43: 111-122.	MaterialCitation	Animalia	Chordata	Aves	Charadriiformes	Laridae	Larus	dominicanus		Catalogue of Life	NA	NA	KEGU	unknown	NA	39	kelp_gulls	AD	Additional Data	NA	NA	-62.5327	-64.8383	Y	512.2	NA		Neko Harbor (Andvord Bay)	NEKO		NB		NA
SATBD_345	809	Larus dominicanus	Kelp gull	-62.52341	-64.84064	3	NA	2003-12-21 UTC	2003	12	21	2020	Schrimpf et al. 2020	Schrimpf MB, Che-Castaldo C, Lynch HJ (2020) Regional breeding bird assessment of the Antarctic Peninsula. - Polar Biology 43: 111-122.	MaterialCitation	Animalia	Chordata	Aves	Charadriiformes	Laridae	Larus	dominicanus		Catalogue of Life	NA	NA	KEGU	unknown	NA	39	kelp_gulls	AD	Additional Data	NA	NA	-62.5327	-64.8383	Y	512.2	NA		Neko Harbor (Andvord Bay)	NEKO		B		NA
SATBD_346	809	Larus dominicanus	Kelp gull	-62.52341	-64.84064	3	NA	2003-12-31 UTC	2003	12	31	2020	Schrimpf et al. 2020	Schrimpf MB, Che-Castaldo C, Lynch HJ (2020) Regional breeding bird assessment of the Antarctic Peninsula. - Polar Biology 43: 111-122.	MaterialCitation	Animalia	Chordata	Aves	Charadriiformes	Laridae	Larus	dominicanus		Catalogue of Life	NA	NA	KEGU	unknown	NA	39	kelp_gulls	AD	Additional Data	NA	NA	-62.5327	-64.8383	Y	512.2	NA		Neko Harbor (Andvord Bay)	NEKO		B		NA
SATBD_347	809	Larus dominicanus	Kelp gull	-62.52341	-64.84064	3	NA	2004-12-14 UTC	2004	12	14	2020	Schrimpf et al. 2020	Schrimpf MB, Che-Castaldo C, Lynch HJ (2020) Regional breeding bird assessment of the Antarctic Peninsula. - Polar Biology 43: 111-122.	MaterialCitation	Animalia	Chordata	Aves	Charadriiformes	Laridae	Larus	dominicanus		Catalogue of Life	NA	NA	KEGU	unknown	NA	39	kelp_gulls	AD	Additional Data	NA	NA	-62.5327	-64.8383	Y	512.2	NA		Neko Harbor (Andvord Bay)	NEKO		B		NA
SATBD_348	809	Larus dominicanus	Kelp gull	-62.52341	-64.84064	3	NA	2004-12-22 UTC	2004	12	22	2020	Schrimpf et al. 2020	Schrimpf MB, Che-Castaldo C, Lynch HJ (2020) Regional breeding bird assessment of the Antarctic Peninsula. - Polar Biology 43: 111-122.	MaterialCitation	Animalia	Chordata	Aves	Charadriiformes	Laridae	Larus	dominicanus		Catalogue of Life	NA	NA	KEGU	unknown	NA	39	kelp_gulls	AD	Additional Data	NA	NA	-62.5327	-64.8383	Y	512.2	NA		Neko Harbor (Andvord Bay)	NEKO		NB		NA
SATBD_349	809	Larus dominicanus	Kelp gull	-62.52341	-64.84064	3	NA	2005-01-14 UTC	2005	1	14	2020	Schrimpf et al. 2020	Schrimpf MB, Che-Castaldo C, Lynch HJ (2020) Regional breeding bird assessment of the Antarctic Peninsula. - Polar Biology 43: 111-122.	MaterialCitation	Animalia	Chordata	Aves	Charadriiformes	Laridae	Larus	dominicanus		Catalogue of Life	NA	NA	KEGU	unknown	NA	39	kelp_gulls	AD	Additional Data	NA	NA	-62.5327	-64.8383	Y	512.2	NA		Neko Harbor (Andvord Bay)	NEKO		NB		NA
SATBD_350	809	Larus dominicanus	Kelp gull	-62.52341	-64.84064	3	NA	2005-11-22 UTC	2005	11	22	2020	Schrimpf et al. 2020	Schrimpf MB, Che-Castaldo C, Lynch HJ (2020) Regional breeding bird assessment of the Antarctic Peninsula. - Polar Biology 43: 111-122.	MaterialCitation	Animalia	Chordata	Aves	Charadriiformes	Laridae	Larus	dominicanus		Catalogue of Life	NA	NA	KEGU	unknown	NA	39	kelp_gulls	AD	Additional Data	NA	NA	-62.5327	-64.8383	Y	512.2	NA		Neko Harbor (Andvord Bay)	NEKO		B		NA
SATBD_351	809	Larus dominicanus	Kelp gull	-62.52341	-64.84064	3	NA	2005-12-03 UTC	2005	12	3	2020	Schrimpf et al. 2020	Schrimpf MB, Che-Castaldo C, Lynch HJ (2020) Regional breeding bird assessment of the Antarctic Peninsula. - Polar Biology 43: 111-122.	MaterialCitation	Animalia	Chordata	Aves	Charadriiformes	Laridae	Larus	dominicanus		Catalogue of Life	NA	NA	KEGU	unknown	NA	39	kelp_gulls	AD	Additional Data	NA	NA	-62.5327	-64.8383	Y	512.2	NA		Neko Harbor (Andvord Bay)	NEKO		B		NA
SATBD_352	809	Larus dominicanus	Kelp gull	-62.52341	-64.84064	3	NA	2006-01-05 UTC	2006	1	5	2020	Schrimpf et al. 2020	Schrimpf MB, Che-Castaldo C, Lynch HJ (2020) Regional breeding bird assessment of the Antarctic Peninsula. - Polar Biology 43: 111-122.	MaterialCitation	Animalia	Chordata	Aves	Charadriiformes	Laridae	Larus	dominicanus		Catalogue of Life	NA	NA	KEGU	unknown	NA	39	kelp_gulls	AD	Additional Data	NA	NA	-62.5327	-64.8383	Y	512.2	NA		Neko Harbor (Andvord Bay)	NEKO		B		NA
SATBD_353	809	Larus dominicanus	Kelp gull	-62.52341	-64.84064	3	NA	2006-12-13 UTC	2006	12	13	2020	Schrimpf et al. 2020	Schrimpf MB, Che-Castaldo C, Lynch HJ (2020) Regional breeding bird assessment of the Antarctic Peninsula. - Polar Biology 43: 111-122.	MaterialCitation	Animalia	Chordata	Aves	Charadriiformes	Laridae	Larus	dominicanus		Catalogue of Life	NA	NA	KEGU	unknown	NA	39	kelp_gulls	AD	Additional Data	NA	NA	-62.5327	-64.8383	Y	512.2	NA		Neko Harbor (Andvord Bay)	NEKO		B		NA
SATBD_354	809	Larus dominicanus	Kelp gull	-62.52341	-64.84064	3	NA	2007-01-04 UTC	2007	1	4	2020	Schrimpf et al. 2020	Schrimpf MB, Che-Castaldo C, Lynch HJ (2020) Regional breeding bird assessment of the Antarctic Peninsula. - Polar Biology 43: 111-122.	MaterialCitation	Animalia	Chordata	Aves	Charadriiformes	Laridae	Larus	dominicanus		Catalogue of Life	NA	NA	KEGU	unknown	NA	39	kelp_gulls	AD	Additional Data	NA	NA	-62.5327	-64.8383	Y	512.2	NA		Neko Harbor (Andvord Bay)	NEKO		B		NA
SATBD_355	809	Larus dominicanus	Kelp gull	-62.52341	-64.84064	3	NA	2007-02-14 UTC	2007	2	14	2020	Schrimpf et al. 2020	Schrimpf MB, Che-Castaldo C, Lynch HJ (2020) Regional breeding bird assessment of the Antarctic Peninsula. - Polar Biology 43: 111-122.	MaterialCitation	Animalia	Chordata	Aves	Charadriiformes	Laridae	Larus	dominicanus		Catalogue of Life	NA	NA	KEGU	unknown	NA	39	kelp_gulls	AD	Additional Data	NA	NA	-62.5327	-64.8383	Y	512.2	NA		Neko Harbor (Andvord Bay)	NEKO		NB		NA
SATBD_356	809	Larus dominicanus	Kelp gull	-62.52341	-64.84064	3	NA	2007-11-17 UTC	2007	11	17	2020	Schrimpf et al. 2020	Schrimpf MB, Che-Castaldo C, Lynch HJ (2020) Regional breeding bird assessment of the Antarctic Peninsula. - Polar Biology 43: 111-122.	MaterialCitation	Animalia	Chordata	Aves	Charadriiformes	Laridae	Larus	dominicanus		Catalogue of Life	NA	NA	KEGU	unknown	NA	39	kelp_gulls	AD	Additional Data	NA	NA	-62.5327	-64.8383	Y	512.2	NA		Neko Harbor (Andvord Bay)	NEKO		B		NA
SATBD_357	809	Larus dominicanus	Kelp gull	-62.52341	-64.84064	3	NA	2007-11-27 UTC	2007	11	27	2020	Schrimpf et al. 2020	Schrimpf MB, Che-Castaldo C, Lynch HJ (2020) Regional breeding bird assessment of the Antarctic Peninsula. - Polar Biology 43: 111-122.	MaterialCitation	Animalia	Chordata	Aves	Charadriiformes	Laridae	Larus	dominicanus		Catalogue of Life	NA	NA	KEGU	unknown	NA	39	kelp_gulls	AD	Additional Data	NA	NA	-62.5327	-64.8383	Y	512.2	NA		Neko Harbor (Andvord Bay)	NEKO		B		NA
SATBD_358	809	Larus dominicanus	Kelp gull	-62.52341	-64.84064	3	NA	2008-11-18 UTC	2008	11	18	2020	Schrimpf et al. 2020	Schrimpf MB, Che-Castaldo C, Lynch HJ (2020) Regional breeding bird assessment of the Antarctic Peninsula. - Polar Biology 43: 111-122.	MaterialCitation	Animalia	Chordata	Aves	Charadriiformes	Laridae	Larus	dominicanus		Catalogue of Life	NA	NA	KEGU	unknown	NA	39	kelp_gulls	AD	Additional Data	NA	NA	-62.5327	-64.8383	Y	512.2	NA		Neko Harbor (Andvord Bay)	NEKO		NB		NA
SATBD_359	809	Larus dominicanus	Kelp gull	-62.52341	-64.84064	3	NA	2008-12-02 UTC	2008	12	2	2020	Schrimpf et al. 2020	Schrimpf MB, Che-Castaldo C, Lynch HJ (2020) Regional breeding bird assessment of the Antarctic Peninsula. - Polar Biology 43: 111-122.	MaterialCitation	Animalia	Chordata	Aves	Charadriiformes	Laridae	Larus	dominicanus		Catalogue of Life	NA	NA	KEGU	unknown	NA	39	kelp_gulls	AD	Additional Data	NA	NA	-62.5327	-64.8383	Y	512.2	NA		Neko Harbor (Andvord Bay)	NEKO		NB		NA
SATBD_360	809	Larus dominicanus	Kelp gull	-62.52341	-64.84064	3	NA	2008-12-07 UTC	2008	12	7	2020	Schrimpf et al. 2020	Schrimpf MB, Che-Castaldo C, Lynch HJ (2020) Regional breeding bird assessment of the Antarctic Peninsula. - Polar Biology 43: 111-122.	MaterialCitation	Animalia	Chordata	Aves	Charadriiformes	Laridae	Larus	dominicanus		Catalogue of Life	NA	NA	KEGU	unknown	NA	39	kelp_gulls	AD	Additional Data	NA	NA	-62.5327	-64.8383	Y	512.2	NA		Neko Harbor (Andvord Bay)	NEKO		B		NA
SATBD_361	809	Larus dominicanus	Kelp gull	-62.52341	-64.84064	3	NA	2008-12-22 UTC	2008	12	22	2020	Schrimpf et al. 2020	Schrimpf MB, Che-Castaldo C, Lynch HJ (2020) Regional breeding bird assessment of the Antarctic Peninsula. - Polar Biology 43: 111-122.	MaterialCitation	Animalia	Chordata	Aves	Charadriiformes	Laridae	Larus	dominicanus		Catalogue of Life	NA	NA	KEGU	unknown	NA	39	kelp_gulls	AD	Additional Data	NA	NA	-62.5327	-64.8383	Y	512.2	NA		Neko Harbor (Andvord Bay)	NEKO		NB		NA
SATBD_362	809	Larus dominicanus	Kelp gull	-62.52341	-64.84064	3	NA	2009-01-20 UTC	2009	1	20	2020	Schrimpf et al. 2020	Schrimpf MB, Che-Castaldo C, Lynch HJ (2020) Regional breeding bird assessment of the Antarctic Peninsula. - Polar Biology 43: 111-122.	MaterialCitation	Animalia	Chordata	Aves	Charadriiformes	Laridae	Larus	dominicanus		Catalogue of Life	NA	NA	KEGU	unknown	NA	39	kelp_gulls	AD	Additional Data	NA	NA	-62.5327	-64.8383	Y	512.2	NA		Neko Harbor (Andvord Bay)	NEKO		B		NA
SATBD_363	809	Larus dominicanus	Kelp gull	-62.52341	-64.84064	3	NA	2009-01-23 UTC	2009	1	23	2020	Schrimpf et al. 2020	Schrimpf MB, Che-Castaldo C, Lynch HJ (2020) Regional breeding bird assessment of the Antarctic Peninsula. - Polar Biology 43: 111-122.	MaterialCitation	Animalia	Chordata	Aves	Charadriiformes	Laridae	Larus	dominicanus		Catalogue of Life	NA	NA	KEGU	unknown	NA	39	kelp_gulls	AD	Additional Data	NA	NA	-62.5327	-64.8383	Y	512.2	NA		Neko Harbor (Andvord Bay)	NEKO		B		NA
SATBD_364	809	Larus dominicanus	Kelp gull	-62.52341	-64.84064	3	NA	2009-02-15 UTC	2009	2	15	2020	Schrimpf et al. 2020	Schrimpf MB, Che-Castaldo C, Lynch HJ (2020) Regional breeding bird assessment of the Antarctic Peninsula. - Polar Biology 43: 111-122.	MaterialCitation	Animalia	Chordata	Aves	Charadriiformes	Laridae	Larus	dominicanus		Catalogue of Life	NA	NA	KEGU	unknown	NA	39	kelp_gulls	AD	Additional Data	NA	NA	-62.5327	-64.8383	Y	512.2	NA		Neko Harbor (Andvord Bay)	NEKO		NB		NA
SATBD_365	809	Larus dominicanus	Kelp gull	-62.52341	-64.84064	3	NA	2009-12-13 UTC	2009	12	13	2020	Schrimpf et al. 2020	Schrimpf MB, Che-Castaldo C, Lynch HJ (2020) Regional breeding bird assessment of the Antarctic Peninsula. - Polar Biology 43: 111-122.	MaterialCitation	Animalia	Chordata	Aves	Charadriiformes	Laridae	Larus	dominicanus		Catalogue of Life	NA	NA	KEGU	unknown	NA	39	kelp_gulls	AD	Additional Data	NA	NA	-62.5327	-64.8383	Y	512.2	NA		Neko Harbor (Andvord Bay)	NEKO		B		NA
SATBD_366	809	Larus dominicanus	Kelp gull	-62.52341	-64.84064	3	NA	2010-01-03 UTC	2010	1	3	2020	Schrimpf et al. 2020	Schrimpf MB, Che-Castaldo C, Lynch HJ (2020) Regional breeding bird assessment of the Antarctic Peninsula. - Polar Biology 43: 111-122.	MaterialCitation	Animalia	Chordata	Aves	Charadriiformes	Laridae	Larus	dominicanus		Catalogue of Life	NA	NA	KEGU	unknown	NA	39	kelp_gulls	AD	Additional Data	NA	NA	-62.5327	-64.8383	Y	512.2	NA		Neko Harbor (Andvord Bay)	NEKO		B		NA
SATBD_367	809	Larus dominicanus	Kelp gull	-62.52341	-64.84064	3	NA	2010-12-02 UTC	2010	12	2	2020	Schrimpf et al. 2020	Schrimpf MB, Che-Castaldo C, Lynch HJ (2020) Regional breeding bird assessment of the Antarctic Peninsula. - Polar Biology 43: 111-122.	MaterialCitation	Animalia	Chordata	Aves	Charadriiformes	Laridae	Larus	dominicanus		Catalogue of Life	NA	NA	KEGU	unknown	NA	39	kelp_gulls	AD	Additional Data	NA	NA	-62.5327	-64.8383	Y	512.2	NA		Neko Harbor (Andvord Bay)	NEKO		NB		NA
SATBD_368	809	Larus dominicanus	Kelp gull	-62.52341	-64.84064	3	NA	2010-12-13 UTC	2010	12	13	2020	Schrimpf et al. 2020	Schrimpf MB, Che-Castaldo C, Lynch HJ (2020) Regional breeding bird assessment of the Antarctic Peninsula. - Polar Biology 43: 111-122.	MaterialCitation	Animalia	Chordata	Aves	Charadriiformes	Laridae	Larus	dominicanus		Catalogue of Life	NA	NA	KEGU	unknown	NA	39	kelp_gulls	AD	Additional Data	NA	NA	-62.5327	-64.8383	Y	512.2	NA		Neko Harbor (Andvord Bay)	NEKO		NB		NA
SATBD_369	809	Larus dominicanus	Kelp gull	-62.52341	-64.84064	3	NA	2011-01-05 UTC	2011	1	5	2020	Schrimpf et al. 2020	Schrimpf MB, Che-Castaldo C, Lynch HJ (2020) Regional breeding bird assessment of the Antarctic Peninsula. - Polar Biology 43: 111-122.	MaterialCitation	Animalia	Chordata	Aves	Charadriiformes	Laridae	Larus	dominicanus		Catalogue of Life	NA	NA	KEGU	unknown	NA	39	kelp_gulls	AD	Additional Data	NA	NA	-62.5327	-64.8383	Y	512.2	NA		Neko Harbor (Andvord Bay)	NEKO		B		NA
SATBD_370	809	Larus dominicanus	Kelp gull	-62.52341	-64.84064	3	NA	2011-01-12 UTC	2011	1	12	2020	Schrimpf et al. 2020	Schrimpf MB, Che-Castaldo C, Lynch HJ (2020) Regional breeding bird assessment of the Antarctic Peninsula. - Polar Biology 43: 111-122.	MaterialCitation	Animalia	Chordata	Aves	Charadriiformes	Laridae	Larus	dominicanus		Catalogue of Life	NA	NA	KEGU	unknown	NA	39	kelp_gulls	AD	Additional Data	NA	NA	-62.5327	-64.8383	Y	512.2	NA		Neko Harbor (Andvord Bay)	NEKO		NB		NA
SATBD_371	809	Larus dominicanus	Kelp gull	-62.52341	-64.84064	3	NA	2011-02-20 UTC	2011	2	20	2020	Schrimpf et al. 2020	Schrimpf MB, Che-Castaldo C, Lynch HJ (2020) Regional breeding bird assessment of the Antarctic Peninsula. - Polar Biology 43: 111-122.	MaterialCitation	Animalia	Chordata	Aves	Charadriiformes	Laridae	Larus	dominicanus		Catalogue of Life	NA	NA	KEGU	unknown	NA	39	kelp_gulls	AD	Additional Data	NA	NA	-62.5327	-64.8383	Y	512.2	NA		Neko Harbor (Andvord Bay)	NEKO		NB		NA
SATBD_372	809	Larus dominicanus	Kelp gull	-62.52341	-64.84064	3	NA	2011-12-12 UTC	2011	12	12	2020	Schrimpf et al. 2020	Schrimpf MB, Che-Castaldo C, Lynch HJ (2020) Regional breeding bird assessment of the Antarctic Peninsula. - Polar Biology 43: 111-122.	MaterialCitation	Animalia	Chordata	Aves	Charadriiformes	Laridae	Larus	dominicanus		Catalogue of Life	NA	NA	KEGU	unknown	NA	39	kelp_gulls	AD	Additional Data	NA	NA	-62.5327	-64.8383	Y	512.2	NA		Neko Harbor (Andvord Bay)	NEKO		B		NA
SATBD_373	809	Larus dominicanus	Kelp gull	-62.52341	-64.84064	3	NA	2012-01-22 UTC	2012	1	22	2020	Schrimpf et al. 2020	Schrimpf MB, Che-Castaldo C, Lynch HJ (2020) Regional breeding bird assessment of the Antarctic Peninsula. - Polar Biology 43: 111-122.	MaterialCitation	Animalia	Chordata	Aves	Charadriiformes	Laridae	Larus	dominicanus		Catalogue of Life	NA	NA	KEGU	unknown	NA	39	kelp_gulls	AD	Additional Data	NA	NA	-62.5327	-64.8383	Y	512.2	NA		Neko Harbor (Andvord Bay)	NEKO		B		NA
SATBD_374	809	Larus dominicanus	Kelp gull	-62.52341	-64.84064	3	NA	2012-02-01 UTC	2012	2	1	2020	Schrimpf et al. 2020	Schrimpf MB, Che-Castaldo C, Lynch HJ (2020) Regional breeding bird assessment of the Antarctic Peninsula. - Polar Biology 43: 111-122.	MaterialCitation	Animalia	Chordata	Aves	Charadriiformes	Laridae	Larus	dominicanus		Catalogue of Life	NA	NA	KEGU	unknown	NA	39	kelp_gulls	AD	Additional Data	NA	NA	-62.5327	-64.8383	Y	512.2	NA		Neko Harbor (Andvord Bay)	NEKO		B		NA
SATBD_375	809	Larus dominicanus	Kelp gull	-62.52341	-64.84064	3	NA	2013-01-12 UTC	2013	1	12	2020	Schrimpf et al. 2020	Schrimpf MB, Che-Castaldo C, Lynch HJ (2020) Regional breeding bird assessment of the Antarctic Peninsula. - Polar Biology 43: 111-122.	MaterialCitation	Animalia	Chordata	Aves	Charadriiformes	Laridae	Larus	dominicanus		Catalogue of Life	NA	NA	KEGU	unknown	NA	39	kelp_gulls	AD	Additional Data	NA	NA	-62.5327	-64.8383	Y	512.2	NA		Neko Harbor (Andvord Bay)	NEKO		B		NA
SATBD_376	809	Larus dominicanus	Kelp gull	-62.52341	-64.84064	3	NA	2013-12-13 UTC	2013	12	13	2020	Schrimpf et al. 2020	Schrimpf MB, Che-Castaldo C, Lynch HJ (2020) Regional breeding bird assessment of the Antarctic Peninsula. - Polar Biology 43: 111-122.	MaterialCitation	Animalia	Chordata	Aves	Charadriiformes	Laridae	Larus	dominicanus		Catalogue of Life	NA	NA	KEGU	unknown	NA	39	kelp_gulls	AD	Additional Data	NA	NA	-62.5327	-64.8383	Y	512.2	NA		Neko Harbor (Andvord Bay)	NEKO		B		NA
SATBD_377	809	Larus dominicanus	Kelp gull	-62.52341	-64.84064	3	NA	2014-01-04 UTC	2014	1	4	2020	Schrimpf et al. 2020	Schrimpf MB, Che-Castaldo C, Lynch HJ (2020) Regional breeding bird assessment of the Antarctic Peninsula. - Polar Biology 43: 111-122.	MaterialCitation	Animalia	Chordata	Aves	Charadriiformes	Laridae	Larus	dominicanus		Catalogue of Life	NA	NA	KEGU	unknown	NA	39	kelp_gulls	AD	Additional Data	NA	NA	-62.5327	-64.8383	Y	512.2	NA		Neko Harbor (Andvord Bay)	NEKO		B		NA
SATBD_378	809	Larus dominicanus	Kelp gull	-62.52341	-64.84064	3	NA	2014-01-22 UTC	2014	1	22	2020	Schrimpf et al. 2020	Schrimpf MB, Che-Castaldo C, Lynch HJ (2020) Regional breeding bird assessment of the Antarctic Peninsula. - Polar Biology 43: 111-122.	MaterialCitation	Animalia	Chordata	Aves	Charadriiformes	Laridae	Larus	dominicanus		Catalogue of Life	NA	NA	KEGU	unknown	NA	39	kelp_gulls	AD	Additional Data	NA	NA	-62.5327	-64.8383	Y	512.2	NA		Neko Harbor (Andvord Bay)	NEKO		B		NA
SATBD_379	809	Larus dominicanus	Kelp gull	-62.52341	-64.84064	3	NA	2014-12-14 UTC	2014	12	14	2020	Schrimpf et al. 2020	Schrimpf MB, Che-Castaldo C, Lynch HJ (2020) Regional breeding bird assessment of the Antarctic Peninsula. - Polar Biology 43: 111-122.	MaterialCitation	Animalia	Chordata	Aves	Charadriiformes	Laridae	Larus	dominicanus		Catalogue of Life	NA	NA	KEGU	unknown	NA	39	kelp_gulls	AD	Additional Data	NA	NA	-62.5327	-64.8383	Y	512.2	NA		Neko Harbor (Andvord Bay)	NEKO		B		NA
SATBD_380	809	Larus dominicanus	Kelp gull	-62.52341	-64.84064	3	NA	2015-01-05 UTC	2015	1	5	2020	Schrimpf et al. 2020	Schrimpf MB, Che-Castaldo C, Lynch HJ (2020) Regional breeding bird assessment of the Antarctic Peninsula. - Polar Biology 43: 111-122.	MaterialCitation	Animalia	Chordata	Aves	Charadriiformes	Laridae	Larus	dominicanus		Catalogue of Life	NA	NA	KEGU	unknown	NA	39	kelp_gulls	AD	Additional Data	NA	NA	-62.5327	-64.8383	Y	512.2	NA		Neko Harbor (Andvord Bay)	NEKO		B		NA
SATBD_381	809	Larus dominicanus	Kelp gull	-62.52341	-64.84064	3	NA	2015-01-12 UTC	2015	1	12	2020	Schrimpf et al. 2020	Schrimpf MB, Che-Castaldo C, Lynch HJ (2020) Regional breeding bird assessment of the Antarctic Peninsula. - Polar Biology 43: 111-122.	MaterialCitation	Animalia	Chordata	Aves	Charadriiformes	Laridae	Larus	dominicanus		Catalogue of Life	NA	NA	KEGU	unknown	NA	39	kelp_gulls	AD	Additional Data	NA	NA	-62.5327	-64.8383	Y	512.2	NA		Neko Harbor (Andvord Bay)	NEKO		B		NA
SATBD_382	809	Larus dominicanus	Kelp gull	-62.52341	-64.84064	3	NA	2015-01-26 UTC	2015	1	26	2020	Schrimpf et al. 2020	Schrimpf MB, Che-Castaldo C, Lynch HJ (2020) Regional breeding bird assessment of the Antarctic Peninsula. - Polar Biology 43: 111-122.	MaterialCitation	Animalia	Chordata	Aves	Charadriiformes	Laridae	Larus	dominicanus		Catalogue of Life	NA	NA	KEGU	unknown	NA	39	kelp_gulls	AD	Additional Data	NA	NA	-62.5327	-64.8383	Y	512.2	NA		Neko Harbor (Andvord Bay)	NEKO		B		NA
SATBD_383	809	Larus dominicanus	Kelp gull	-62.52341	-64.84064	3	NA	2015-01-31 UTC	2015	1	31	2020	Schrimpf et al. 2020	Schrimpf MB, Che-Castaldo C, Lynch HJ (2020) Regional breeding bird assessment of the Antarctic Peninsula. - Polar Biology 43: 111-122.	MaterialCitation	Animalia	Chordata	Aves	Charadriiformes	Laridae	Larus	dominicanus		Catalogue of Life	NA	NA	KEGU	unknown	NA	39	kelp_gulls	AD	Additional Data	NA	NA	-62.5327	-64.8383	Y	512.2	NA		Neko Harbor (Andvord Bay)	NEKO		B		NA
SATBD_384	809	Larus dominicanus	Kelp gull	-62.52341	-64.84064	3	NA	2015-02-21 UTC	2015	2	21	2020	Schrimpf et al. 2020	Schrimpf MB, Che-Castaldo C, Lynch HJ (2020) Regional breeding bird assessment of the Antarctic Peninsula. - Polar Biology 43: 111-122.	MaterialCitation	Animalia	Chordata	Aves	Charadriiformes	Laridae	Larus	dominicanus		Catalogue of Life	NA	NA	KEGU	unknown	NA	39	kelp_gulls	AD	Additional Data	NA	NA	-62.5327	-64.8383	Y	512.2	NA		Neko Harbor (Andvord Bay)	NEKO		B		NA
SATBD_385	809	Larus dominicanus	Kelp gull	-62.52341	-64.84064	3	NA	2015-11-18 UTC	2015	11	18	2020	Schrimpf et al. 2020	Schrimpf MB, Che-Castaldo C, Lynch HJ (2020) Regional breeding bird assessment of the Antarctic Peninsula. - Polar Biology 43: 111-122.	MaterialCitation	Animalia	Chordata	Aves	Charadriiformes	Laridae	Larus	dominicanus		Catalogue of Life	NA	NA	KEGU	unknown	NA	39	kelp_gulls	AD	Additional Data	NA	NA	-62.5327	-64.8383	Y	512.2	NA		Neko Harbor (Andvord Bay)	NEKO		B		NA
SATBD_386	809	Larus dominicanus	Kelp gull	-62.52341	-64.84064	3	NA	2015-12-16 UTC	2015	12	16	2020	Schrimpf et al. 2020	Schrimpf MB, Che-Castaldo C, Lynch HJ (2020) Regional breeding bird assessment of the Antarctic Peninsula. - Polar Biology 43: 111-122.	MaterialCitation	Animalia	Chordata	Aves	Charadriiformes	Laridae	Larus	dominicanus		Catalogue of Life	NA	NA	KEGU	unknown	NA	39	kelp_gulls	AD	Additional Data	NA	NA	-62.5327	-64.8383	Y	512.2	NA		Neko Harbor (Andvord Bay)	NEKO		B		NA
SATBD_387	809	Larus dominicanus	Kelp gull	-62.52341	-64.84064	3	NA	2015-12-25 UTC	2015	12	25	2020	Schrimpf et al. 2020	Schrimpf MB, Che-Castaldo C, Lynch HJ (2020) Regional breeding bird assessment of the Antarctic Peninsula. - Polar Biology 43: 111-122.	MaterialCitation	Animalia	Chordata	Aves	Charadriiformes	Laridae	Larus	dominicanus		Catalogue of Life	NA	NA	KEGU	unknown	NA	39	kelp_gulls	AD	Additional Data	NA	NA	-62.5327	-64.8383	Y	512.2	NA		Neko Harbor (Andvord Bay)	NEKO		B		NA
SATBD_388	809	Larus dominicanus	Kelp gull	-62.52341	-64.84064	3	NA	2016-02-19 UTC	2016	2	19	2020	Schrimpf et al. 2020	Schrimpf MB, Che-Castaldo C, Lynch HJ (2020) Regional breeding bird assessment of the Antarctic Peninsula. - Polar Biology 43: 111-122.	MaterialCitation	Animalia	Chordata	Aves	Charadriiformes	Laridae	Larus	dominicanus		Catalogue of Life	NA	NA	KEGU	unknown	NA	39	kelp_gulls	AD	Additional Data	NA	NA	-62.5327	-64.8383	Y	512.2	NA		Neko Harbor (Andvord Bay)	NEKO		B		NA
SATBD_389	809	Larus dominicanus	Kelp gull	-62.52341	-64.84064	3	NA	2016-12-29 UTC	2016	12	29	2020	Schrimpf et al. 2020	Schrimpf MB, Che-Castaldo C, Lynch HJ (2020) Regional breeding bird assessment of the Antarctic Peninsula. - Polar Biology 43: 111-122.	MaterialCitation	Animalia	Chordata	Aves	Charadriiformes	Laridae	Larus	dominicanus		Catalogue of Life	NA	NA	KEGU	unknown	NA	39	kelp_gulls	AD	Additional Data	NA	NA	-62.5327	-64.8383	Y	512.2	NA		Neko Harbor (Andvord Bay)	NEKO		B		NA
SATBD_390	809	Larus dominicanus	Kelp gull	-62.52341	-64.84064	3	NA	2017-01-19 UTC	2017	1	19	2020	Schrimpf et al. 2020	Schrimpf MB, Che-Castaldo C, Lynch HJ (2020) Regional breeding bird assessment of the Antarctic Peninsula. - Polar Biology 43: 111-122.	MaterialCitation	Animalia	Chordata	Aves	Charadriiformes	Laridae	Larus	dominicanus		Catalogue of Life	NA	NA	KEGU	unknown	NA	39	kelp_gulls	AD	Additional Data	NA	NA	-62.5327	-64.8383	Y	512.2	NA		Neko Harbor (Andvord Bay)	NEKO		B		NA
SATBD_391	809	Larus dominicanus	Kelp gull	-63.49171	-64.82895	3	NA	NA	1982	NA	NA	2013	Lynch et al. 2013	Lynch, H. J., Naveen, R., Casanovas, P. (2013) Antarctic Site Inventory breeding bird surveydata, 1994-2013. Ecology, 94(11):2653	MaterialCitation	Animalia	Chordata	Aves	Charadriiformes	Laridae	Larus	dominicanus		Catalogue of Life	NA	NA		unknown	NA	39	kelp_gulls	AD	Additional Data	NA	NA	-63.4932	-64.827	Y	228.9	NA		Jougla Point			B		2
SATBD_392	809	Larus dominicanus	Kelp gull	-63.4932	-64.827	3	NA	1995-11-27 UTC	1995	11	27	2020	Schrimpf et al. 2020	Schrimpf MB, Che-Castaldo C, Lynch HJ (2020) Regional breeding bird assessment of the Antarctic Peninsula. - Polar Biology 43: 111-122.	MaterialCitation	Animalia	Chordata	Aves	Charadriiformes	Laridae	Larus	dominicanus		Catalogue of Life	NA	NA	KEGU	unknown	NA	39	kelp_gulls	AD	Additional Data	NA	NA	-63.4932	-64.827	JougPo	1448.4	NA		Jougla Point	JOUG		NB		NA
SATBD_393	809	Larus dominicanus	Kelp gull	-63.4932	-64.827	3	NA	1996-11-24 UTC	1996	11	24	2020	Schrimpf et al. 2020	Schrimpf MB, Che-Castaldo C, Lynch HJ (2020) Regional breeding bird assessment of the Antarctic Peninsula. - Polar Biology 43: 111-122.	MaterialCitation	Animalia	Chordata	Aves	Charadriiformes	Laridae	Larus	dominicanus		Catalogue of Life	NA	NA	KEGU	unknown	NA	39	kelp_gulls	AD	Additional Data	NA	NA	-63.4932	-64.827	JougPo	1448.4	NA		Jougla Point	JOUG		B		NA
SATBD_394	809	Larus dominicanus	Kelp gull	-63.4932	-64.827	3	NA	1997-11-24 UTC	1997	11	24	2020	Schrimpf et al. 2020	Schrimpf MB, Che-Castaldo C, Lynch HJ (2020) Regional breeding bird assessment of the Antarctic Peninsula. - Polar Biology 43: 111-122.	MaterialCitation	Animalia	Chordata	Aves	Charadriiformes	Laridae	Larus	dominicanus		Catalogue of Life	NA	NA	KEGU	unknown	NA	39	kelp_gulls	AD	Additional Data	NA	NA	-63.4932	-64.827	JougPo	1448.4	NA		Jougla Point	JOUG		B		NA
SATBD_395	809	Larus dominicanus	Kelp gull	-63.4932	-64.827	3	NA	1998-11-28 UTC	1998	11	28	2020	Schrimpf et al. 2020	Schrimpf MB, Che-Castaldo C, Lynch HJ (2020) Regional breeding bird assessment of the Antarctic Peninsula. - Polar Biology 43: 111-122.	MaterialCitation	Animalia	Chordata	Aves	Charadriiformes	Laridae	Larus	dominicanus		Catalogue of Life	NA	NA	KEGU	unknown	NA	39	kelp_gulls	AD	Additional Data	NA	NA	-63.4932	-64.827	JougPo	1448.4	NA		Jougla Point	JOUG		B		NA
SATBD_396	809	Larus dominicanus	Kelp gull	-63.4932	-64.827	3	NA	1999-11-27 UTC	1999	11	27	2020	Schrimpf et al. 2020	Schrimpf MB, Che-Castaldo C, Lynch HJ (2020) Regional breeding bird assessment of the Antarctic Peninsula. - Polar Biology 43: 111-122.	MaterialCitation	Animalia	Chordata	Aves	Charadriiformes	Laridae	Larus	dominicanus		Catalogue of Life	NA	NA	KEGU	unknown	NA	39	kelp_gulls	AD	Additional Data	NA	NA	-63.4932	-64.827	JougPo	1448.4	NA		Jougla Point	JOUG		B		NA
SATBD_397	809	Larus dominicanus	Kelp gull	-63.4932	-64.827	3	NA	2000-12-13 UTC	2000	12	13	2020	Schrimpf et al. 2020	Schrimpf MB, Che-Castaldo C, Lynch HJ (2020) Regional breeding bird assessment of the Antarctic Peninsula. - Polar Biology 43: 111-122.	MaterialCitation	Animalia	Chordata	Aves	Charadriiformes	Laridae	Larus	dominicanus		Catalogue of Life	NA	NA	KEGU	unknown	NA	39	kelp_gulls	AD	Additional Data	NA	NA	-63.4932	-64.827	JougPo	1448.4	NA		Jougla Point	JOUG		B		NA
SATBD_398	809	Larus dominicanus	Kelp gull	-63.4932	-64.827	3	NA	2001-02-04 UTC	2001	2	4	2020	Schrimpf et al. 2020	Schrimpf MB, Che-Castaldo C, Lynch HJ (2020) Regional breeding bird assessment of the Antarctic Peninsula. - Polar Biology 43: 111-122.	MaterialCitation	Animalia	Chordata	Aves	Charadriiformes	Laridae	Larus	dominicanus		Catalogue of Life	NA	NA	KEGU	unknown	NA	39	kelp_gulls	AD	Additional Data	NA	NA	-63.4932	-64.827	JougPo	1448.4	NA		Jougla Point	JOUG		B		NA
SATBD_399	809	Larus dominicanus	Kelp gull	-63.4932	-64.827	3	NA	2003-01-02 UTC	2003	1	2	2020	Schrimpf et al. 2020	Schrimpf MB, Che-Castaldo C, Lynch HJ (2020) Regional breeding bird assessment of the Antarctic Peninsula. - Polar Biology 43: 111-122.	MaterialCitation	Animalia	Chordata	Aves	Charadriiformes	Laridae	Larus	dominicanus		Catalogue of Life	NA	NA	KEGU	unknown	NA	39	kelp_gulls	AD	Additional Data	NA	NA	-63.4932	-64.827	JougPo	1448.4	NA		Jougla Point	JOUG		B		NA
SATBD_400	809	Larus dominicanus	Kelp gull	-63.4932	-64.827	3	NA	2003-01-12 UTC	2003	1	12	2020	Schrimpf et al. 2020	Schrimpf MB, Che-Castaldo C, Lynch HJ (2020) Regional breeding bird assessment of the Antarctic Peninsula. - Polar Biology 43: 111-122.	MaterialCitation	Animalia	Chordata	Aves	Charadriiformes	Laridae	Larus	dominicanus		Catalogue of Life	NA	NA	KEGU	unknown	NA	39	kelp_gulls	AD	Additional Data	NA	NA	-63.4932	-64.827	JougPo	1448.4	NA		Jougla Point	JOUG		B		NA
SATBD_401	809	Larus dominicanus	Kelp gull	-63.4932	-64.827	3	NA	2003-02-13 UTC	2003	2	13	2020	Schrimpf et al. 2020	Schrimpf MB, Che-Castaldo C, Lynch HJ (2020) Regional breeding bird assessment of the Antarctic Peninsula. - Polar Biology 43: 111-122.	MaterialCitation	Animalia	Chordata	Aves	Charadriiformes	Laridae	Larus	dominicanus		Catalogue of Life	NA	NA	KEGU	unknown	NA	39	kelp_gulls	AD	Additional Data	NA	NA	-63.4932	-64.827	JougPo	1448.4	NA		Jougla Point	JOUG		B		NA
SATBD_402	809	Larus dominicanus	Kelp gull	-63.4932	-64.827	3	NA	2003-12-01 UTC	2003	12	1	2020	Schrimpf et al. 2020	Schrimpf MB, Che-Castaldo C, Lynch HJ (2020) Regional breeding bird assessment of the Antarctic Peninsula. - Polar Biology 43: 111-122.	MaterialCitation	Animalia	Chordata	Aves	Charadriiformes	Laridae	Larus	dominicanus		Catalogue of Life	NA	NA	KEGU	unknown	NA	39	kelp_gulls	AD	Additional Data	NA	NA	-63.4932	-64.827	JougPo	1448.4	NA		Jougla Point	JOUG		B		NA
SATBD_403	809	Larus dominicanus	Kelp gull	-63.4932	-64.827	3	NA	2004-01-05 UTC	2004	1	5	2020	Schrimpf et al. 2020	Schrimpf MB, Che-Castaldo C, Lynch HJ (2020) Regional breeding bird assessment of the Antarctic Peninsula. - Polar Biology 43: 111-122.	MaterialCitation	Animalia	Chordata	Aves	Charadriiformes	Laridae	Larus	dominicanus		Catalogue of Life	NA	NA	KEGU	unknown	NA	39	kelp_gulls	AD	Additional Data	NA	NA	-63.4932	-64.827	JougPo	1448.4	NA		Jougla Point	JOUG		B		NA
SATBD_404	809	Larus dominicanus	Kelp gull	-63.4932	-64.827	3	NA	2004-12-20 UTC	2004	12	20	2020	Schrimpf et al. 2020	Schrimpf MB, Che-Castaldo C, Lynch HJ (2020) Regional breeding bird assessment of the Antarctic Peninsula. - Polar Biology 43: 111-122.	MaterialCitation	Animalia	Chordata	Aves	Charadriiformes	Laridae	Larus	dominicanus		Catalogue of Life	NA	NA	KEGU	unknown	NA	39	kelp_gulls	AD	Additional Data	NA	NA	-63.4932	-64.827	JougPo	1448.4	NA		Jougla Point	JOUG		B		NA
SATBD_405	809	Larus dominicanus	Kelp gull	-63.4932	-64.827	3	NA	2005-01-16 UTC	2005	1	16	2020	Schrimpf et al. 2020	Schrimpf MB, Che-Castaldo C, Lynch HJ (2020) Regional breeding bird assessment of the Antarctic Peninsula. - Polar Biology 43: 111-122.	MaterialCitation	Animalia	Chordata	Aves	Charadriiformes	Laridae	Larus	dominicanus		Catalogue of Life	NA	NA	KEGU	unknown	NA	39	kelp_gulls	AD	Additional Data	NA	NA	-63.4932	-64.827	JougPo	1448.4	NA		Jougla Point	JOUG		B		NA
SATBD_406	809	Larus dominicanus	Kelp gull	-63.4932	-64.827	3	NA	2006-01-06 UTC	2006	1	6	2020	Schrimpf et al. 2020	Schrimpf MB, Che-Castaldo C, Lynch HJ (2020) Regional breeding bird assessment of the Antarctic Peninsula. - Polar Biology 43: 111-122.	MaterialCitation	Animalia	Chordata	Aves	Charadriiformes	Laridae	Larus	dominicanus		Catalogue of Life	NA	NA	KEGU	unknown	NA	39	kelp_gulls	AD	Additional Data	NA	NA	-63.4932	-64.827	JougPo	1448.4	NA		Jougla Point	JOUG		B		NA
SATBD_407	809	Larus dominicanus	Kelp gull	-63.4932	-64.827	3	NA	2006-01-27 UTC	2006	1	27	2020	Schrimpf et al. 2020	Schrimpf MB, Che-Castaldo C, Lynch HJ (2020) Regional breeding bird assessment of the Antarctic Peninsula. - Polar Biology 43: 111-122.	MaterialCitation	Animalia	Chordata	Aves	Charadriiformes	Laridae	Larus	dominicanus		Catalogue of Life	NA	NA	KEGU	unknown	NA	39	kelp_gulls	AD	Additional Data	NA	NA	-63.4932	-64.827	JougPo	1448.4	NA		Jougla Point	JOUG		B		NA
SATBD_408	809	Larus dominicanus	Kelp gull	-63.4932	-64.827	3	NA	2006-11-22 UTC	2006	11	22	2020	Schrimpf et al. 2020	Schrimpf MB, Che-Castaldo C, Lynch HJ (2020) Regional breeding bird assessment of the Antarctic Peninsula. - Polar Biology 43: 111-122.	MaterialCitation	Animalia	Chordata	Aves	Charadriiformes	Laridae	Larus	dominicanus		Catalogue of Life	NA	NA	KEGU	unknown	NA	39	kelp_gulls	AD	Additional Data	NA	NA	-63.4932	-64.827	JougPo	1448.4	NA		Jougla Point	JOUG		B		NA
SATBD_409	809	Larus dominicanus	Kelp gull	-63.4932	-64.827	3	NA	2007-01-06 UTC	2007	1	6	2020	Schrimpf et al. 2020	Schrimpf MB, Che-Castaldo C, Lynch HJ (2020) Regional breeding bird assessment of the Antarctic Peninsula. - Polar Biology 43: 111-122.	MaterialCitation	Animalia	Chordata	Aves	Charadriiformes	Laridae	Larus	dominicanus		Catalogue of Life	NA	NA	KEGU	unknown	NA	39	kelp_gulls	AD	Additional Data	NA	NA	-63.4932	-64.827	JougPo	1448.4	NA		Jougla Point	JOUG		B		NA
SATBD_410	809	Larus dominicanus	Kelp gull	-63.4932	-64.827	3	NA	2007-02-16 UTC	2007	2	16	2020	Schrimpf et al. 2020	Schrimpf MB, Che-Castaldo C, Lynch HJ (2020) Regional breeding bird assessment of the Antarctic Peninsula. - Polar Biology 43: 111-122.	MaterialCitation	Animalia	Chordata	Aves	Charadriiformes	Laridae	Larus	dominicanus		Catalogue of Life	NA	NA	KEGU	unknown	NA	39	kelp_gulls	AD	Additional Data	NA	NA	-63.4932	-64.827	JougPo	1448.4	NA		Jougla Point	JOUG		B		NA
SATBD_411	809	Larus dominicanus	Kelp gull	-63.4932	-64.827	3	NA	2007-11-25 UTC	2007	11	25	2020	Schrimpf et al. 2020	Schrimpf MB, Che-Castaldo C, Lynch HJ (2020) Regional breeding bird assessment of the Antarctic Peninsula. - Polar Biology 43: 111-122.	MaterialCitation	Animalia	Chordata	Aves	Charadriiformes	Laridae	Larus	dominicanus		Catalogue of Life	NA	NA	KEGU	unknown	NA	39	kelp_gulls	AD	Additional Data	NA	NA	-63.4932	-64.827	JougPo	1448.4	NA		Jougla Point	JOUG		B		NA
SATBD_412	809	Larus dominicanus	Kelp gull	-63.4932	-64.827	3	NA	2008-01-11 UTC	2008	1	11	2020	Schrimpf et al. 2020	Schrimpf MB, Che-Castaldo C, Lynch HJ (2020) Regional breeding bird assessment of the Antarctic Peninsula. - Polar Biology 43: 111-122.	MaterialCitation	Animalia	Chordata	Aves	Charadriiformes	Laridae	Larus	dominicanus		Catalogue of Life	NA	NA	KEGU	unknown	NA	39	kelp_gulls	AD	Additional Data	NA	NA	-63.4932	-64.827	JougPo	1448.4	NA		Jougla Point	JOUG		B		NA
SATBD_413	809	Larus dominicanus	Kelp gull	-63.4932	-64.827	3	NA	2008-11-10 UTC	2008	11	10	2020	Schrimpf et al. 2020	Schrimpf MB, Che-Castaldo C, Lynch HJ (2020) Regional breeding bird assessment of the Antarctic Peninsula. - Polar Biology 43: 111-122.	MaterialCitation	Animalia	Chordata	Aves	Charadriiformes	Laridae	Larus	dominicanus		Catalogue of Life	NA	NA	KEGU	unknown	NA	39	kelp_gulls	AD	Additional Data	NA	NA	-63.4932	-64.827	JougPo	1448.4	NA		Jougla Point	JOUG		NB		NA
SATBD_414	809	Larus dominicanus	Kelp gull	-63.4932	-64.827	3	NA	2008-11-21 UTC	2008	11	21	2020	Schrimpf et al. 2020	Schrimpf MB, Che-Castaldo C, Lynch HJ (2020) Regional breeding bird assessment of the Antarctic Peninsula. - Polar Biology 43: 111-122.	MaterialCitation	Animalia	Chordata	Aves	Charadriiformes	Laridae	Larus	dominicanus		Catalogue of Life	NA	NA	KEGU	unknown	NA	39	kelp_gulls	AD	Additional Data	NA	NA	-63.4932	-64.827	JougPo	1448.4	NA		Jougla Point	JOUG		NB		NA
SATBD_415	809	Larus dominicanus	Kelp gull	-63.4932	-64.827	3	NA	2008-12-08 UTC	2008	12	8	2020	Schrimpf et al. 2020	Schrimpf MB, Che-Castaldo C, Lynch HJ (2020) Regional breeding bird assessment of the Antarctic Peninsula. - Polar Biology 43: 111-122.	MaterialCitation	Animalia	Chordata	Aves	Charadriiformes	Laridae	Larus	dominicanus		Catalogue of Life	NA	NA	KEGU	unknown	NA	39	kelp_gulls	AD	Additional Data	NA	NA	-63.4932	-64.827	JougPo	1448.4	NA		Jougla Point	JOUG		NB		NA
SATBD_416	809	Larus dominicanus	Kelp gull	-63.4932	-64.827	3	NA	2008-12-24 UTC	2008	12	24	2020	Schrimpf et al. 2020	Schrimpf MB, Che-Castaldo C, Lynch HJ (2020) Regional breeding bird assessment of the Antarctic Peninsula. - Polar Biology 43: 111-122.	MaterialCitation	Animalia	Chordata	Aves	Charadriiformes	Laridae	Larus	dominicanus		Catalogue of Life	NA	NA	KEGU	unknown	NA	39	kelp_gulls	AD	Additional Data	NA	NA	-63.4932	-64.827	JougPo	1448.4	NA		Jougla Point	JOUG		B		NA
SATBD_417	809	Larus dominicanus	Kelp gull	-63.4932	-64.827	3	NA	2009-01-04 UTC	2009	1	4	2020	Schrimpf et al. 2020	Schrimpf MB, Che-Castaldo C, Lynch HJ (2020) Regional breeding bird assessment of the Antarctic Peninsula. - Polar Biology 43: 111-122.	MaterialCitation	Animalia	Chordata	Aves	Charadriiformes	Laridae	Larus	dominicanus		Catalogue of Life	NA	NA	KEGU	unknown	NA	39	kelp_gulls	AD	Additional Data	NA	NA	-63.4932	-64.827	JougPo	1448.4	NA		Jougla Point	JOUG		B		NA
SATBD_418	809	Larus dominicanus	Kelp gull	-63.4932	-64.827	3	NA	2009-01-25 UTC	2009	1	25	2020	Schrimpf et al. 2020	Schrimpf MB, Che-Castaldo C, Lynch HJ (2020) Regional breeding bird assessment of the Antarctic Peninsula. - Polar Biology 43: 111-122.	MaterialCitation	Animalia	Chordata	Aves	Charadriiformes	Laridae	Larus	dominicanus		Catalogue of Life	NA	NA	KEGU	unknown	NA	39	kelp_gulls	AD	Additional Data	NA	NA	-63.4932	-64.827	JougPo	1448.4	NA		Jougla Point	JOUG		B		NA
SATBD_419	809	Larus dominicanus	Kelp gull	-63.4932	-64.827	3	NA	2009-11-14 UTC	2009	11	14	2020	Schrimpf et al. 2020	Schrimpf MB, Che-Castaldo C, Lynch HJ (2020) Regional breeding bird assessment of the Antarctic Peninsula. - Polar Biology 43: 111-122.	MaterialCitation	Animalia	Chordata	Aves	Charadriiformes	Laridae	Larus	dominicanus		Catalogue of Life	NA	NA	KEGU	unknown	NA	39	kelp_gulls	AD	Additional Data	NA	NA	-63.4932	-64.827	JougPo	1448.4	NA		Jougla Point	JOUG		NB		NA
SATBD_420	809	Larus dominicanus	Kelp gull	-63.4932	-64.827	3	NA	2009-11-22 UTC	2009	11	22	2020	Schrimpf et al. 2020	Schrimpf MB, Che-Castaldo C, Lynch HJ (2020) Regional breeding bird assessment of the Antarctic Peninsula. - Polar Biology 43: 111-122.	MaterialCitation	Animalia	Chordata	Aves	Charadriiformes	Laridae	Larus	dominicanus		Catalogue of Life	NA	NA	KEGU	unknown	NA	39	kelp_gulls	AD	Additional Data	NA	NA	-63.4932	-64.827	JougPo	1448.4	NA		Jougla Point	JOUG		B		NA
SATBD_421	809	Larus dominicanus	Kelp gull	-63.4932	-64.827	3	NA	2009-12-15 UTC	2009	12	15	2020	Schrimpf et al. 2020	Schrimpf MB, Che-Castaldo C, Lynch HJ (2020) Regional breeding bird assessment of the Antarctic Peninsula. - Polar Biology 43: 111-122.	MaterialCitation	Animalia	Chordata	Aves	Charadriiformes	Laridae	Larus	dominicanus		Catalogue of Life	NA	NA	KEGU	unknown	NA	39	kelp_gulls	AD	Additional Data	NA	NA	-63.4932	-64.827	JougPo	1448.4	NA		Jougla Point	JOUG		B		NA
SATBD_422	809	Larus dominicanus	Kelp gull	-63.4932	-64.827	3	NA	2010-02-06 UTC	2010	2	6	2020	Schrimpf et al. 2020	Schrimpf MB, Che-Castaldo C, Lynch HJ (2020) Regional breeding bird assessment of the Antarctic Peninsula. - Polar Biology 43: 111-122.	MaterialCitation	Animalia	Chordata	Aves	Charadriiformes	Laridae	Larus	dominicanus		Catalogue of Life	NA	NA	KEGU	unknown	NA	39	kelp_gulls	AD	Additional Data	NA	NA	-63.4932	-64.827	JougPo	1448.4	NA		Jougla Point	JOUG		B		NA
SATBD_423	809	Larus dominicanus	Kelp gull	-63.4932	-64.827	3	NA	2010-11-25 UTC	2010	11	25	2020	Schrimpf et al. 2020	Schrimpf MB, Che-Castaldo C, Lynch HJ (2020) Regional breeding bird assessment of the Antarctic Peninsula. - Polar Biology 43: 111-122.	MaterialCitation	Animalia	Chordata	Aves	Charadriiformes	Laridae	Larus	dominicanus		Catalogue of Life	NA	NA	KEGU	unknown	NA	39	kelp_gulls	AD	Additional Data	NA	NA	-63.4932	-64.827	JougPo	1448.4	NA		Jougla Point	JOUG		NB		NA
SATBD_424	809	Larus dominicanus	Kelp gull	-63.4932	-64.827	3	NA	2010-12-05 UTC	2010	12	5	2020	Schrimpf et al. 2020	Schrimpf MB, Che-Castaldo C, Lynch HJ (2020) Regional breeding bird assessment of the Antarctic Peninsula. - Polar Biology 43: 111-122.	MaterialCitation	Animalia	Chordata	Aves	Charadriiformes	Laridae	Larus	dominicanus		Catalogue of Life	NA	NA	KEGU	unknown	NA	39	kelp_gulls	AD	Additional Data	NA	NA	-63.4932	-64.827	JougPo	1448.4	NA		Jougla Point	JOUG		B		NA
SATBD_425	809	Larus dominicanus	Kelp gull	-63.4932	-64.827	3	NA	2010-12-26 UTC	2010	12	26	2020	Schrimpf et al. 2020	Schrimpf MB, Che-Castaldo C, Lynch HJ (2020) Regional breeding bird assessment of the Antarctic Peninsula. - Polar Biology 43: 111-122.	MaterialCitation	Animalia	Chordata	Aves	Charadriiformes	Laridae	Larus	dominicanus		Catalogue of Life	NA	NA	KEGU	unknown	NA	39	kelp_gulls	AD	Additional Data	NA	NA	-63.4932	-64.827	JougPo	1448.4	NA		Jougla Point	JOUG		B		NA
SATBD_426	809	Larus dominicanus	Kelp gull	-63.4932	-64.827	3	NA	2011-01-05 UTC	2011	1	5	2020	Schrimpf et al. 2020	Schrimpf MB, Che-Castaldo C, Lynch HJ (2020) Regional breeding bird assessment of the Antarctic Peninsula. - Polar Biology 43: 111-122.	MaterialCitation	Animalia	Chordata	Aves	Charadriiformes	Laridae	Larus	dominicanus		Catalogue of Life	NA	NA	KEGU	unknown	NA	39	kelp_gulls	AD	Additional Data	NA	NA	-63.4932	-64.827	JougPo	1448.4	NA		Jougla Point	JOUG		B		NA
SATBD_427	809	Larus dominicanus	Kelp gull	-63.4932	-64.827	3	NA	2011-01-15 UTC	2011	1	15	2020	Schrimpf et al. 2020	Schrimpf MB, Che-Castaldo C, Lynch HJ (2020) Regional breeding bird assessment of the Antarctic Peninsula. - Polar Biology 43: 111-122.	MaterialCitation	Animalia	Chordata	Aves	Charadriiformes	Laridae	Larus	dominicanus		Catalogue of Life	NA	NA	KEGU	unknown	NA	39	kelp_gulls	AD	Additional Data	NA	NA	-63.4932	-64.827	JougPo	1448.4	NA		Jougla Point	JOUG		B		NA
SATBD_428	809	Larus dominicanus	Kelp gull	-63.4932	-64.827	3	NA	2011-02-04 UTC	2011	2	4	2020	Schrimpf et al. 2020	Schrimpf MB, Che-Castaldo C, Lynch HJ (2020) Regional breeding bird assessment of the Antarctic Peninsula. - Polar Biology 43: 111-122.	MaterialCitation	Animalia	Chordata	Aves	Charadriiformes	Laridae	Larus	dominicanus		Catalogue of Life	NA	NA	KEGU	unknown	NA	39	kelp_gulls	AD	Additional Data	NA	NA	-63.4932	-64.827	JougPo	1448.4	NA		Jougla Point	JOUG		B		NA
SATBD_429	809	Larus dominicanus	Kelp gull	-63.4932	-64.827	3	NA	2011-11-16 UTC	2011	11	16	2020	Schrimpf et al. 2020	Schrimpf MB, Che-Castaldo C, Lynch HJ (2020) Regional breeding bird assessment of the Antarctic Peninsula. - Polar Biology 43: 111-122.	MaterialCitation	Animalia	Chordata	Aves	Charadriiformes	Laridae	Larus	dominicanus		Catalogue of Life	NA	NA	KEGU	unknown	NA	39	kelp_gulls	AD	Additional Data	NA	NA	-63.4932	-64.827	JougPo	1448.4	NA		Jougla Point	JOUG		NB		NA
SATBD_430	809	Larus dominicanus	Kelp gull	-63.4932	-64.827	3	NA	2011-12-21 UTC	2011	12	21	2020	Schrimpf et al. 2020	Schrimpf MB, Che-Castaldo C, Lynch HJ (2020) Regional breeding bird assessment of the Antarctic Peninsula. - Polar Biology 43: 111-122.	MaterialCitation	Animalia	Chordata	Aves	Charadriiformes	Laridae	Larus	dominicanus		Catalogue of Life	NA	NA	KEGU	unknown	NA	39	kelp_gulls	AD	Additional Data	NA	NA	-63.4932	-64.827	JougPo	1448.4	NA		Jougla Point	JOUG		B		NA
SATBD_431	809	Larus dominicanus	Kelp gull	-63.4932	-64.827	3	NA	2012-01-21 UTC	2012	1	21	2020	Schrimpf et al. 2020	Schrimpf MB, Che-Castaldo C, Lynch HJ (2020) Regional breeding bird assessment of the Antarctic Peninsula. - Polar Biology 43: 111-122.	MaterialCitation	Animalia	Chordata	Aves	Charadriiformes	Laridae	Larus	dominicanus		Catalogue of Life	NA	NA	KEGU	unknown	NA	39	kelp_gulls	AD	Additional Data	NA	NA	-63.4932	-64.827	JougPo	1448.4	NA		Jougla Point	JOUG		B		NA
SATBD_432	809	Larus dominicanus	Kelp gull	-63.4932	-64.827	3	NA	2012-12-22 UTC	2012	12	22	2020	Schrimpf et al. 2020	Schrimpf MB, Che-Castaldo C, Lynch HJ (2020) Regional breeding bird assessment of the Antarctic Peninsula. - Polar Biology 43: 111-122.	MaterialCitation	Animalia	Chordata	Aves	Charadriiformes	Laridae	Larus	dominicanus		Catalogue of Life	NA	NA	KEGU	unknown	NA	39	kelp_gulls	AD	Additional Data	NA	NA	-63.4932	-64.827	JougPo	1448.4	NA		Jougla Point	JOUG		NB		NA
SATBD_433	809	Larus dominicanus	Kelp gull	-63.4932	-64.827	3	NA	2013-12-13 UTC	2013	12	13	2020	Schrimpf et al. 2020	Schrimpf MB, Che-Castaldo C, Lynch HJ (2020) Regional breeding bird assessment of the Antarctic Peninsula. - Polar Biology 43: 111-122.	MaterialCitation	Animalia	Chordata	Aves	Charadriiformes	Laridae	Larus	dominicanus		Catalogue of Life	NA	NA	KEGU	unknown	NA	39	kelp_gulls	AD	Additional Data	NA	NA	-63.4932	-64.827	JougPo	1448.4	NA		Jougla Point	JOUG		B		NA
SATBD_434	809	Larus dominicanus	Kelp gull	-63.4932	-64.827	3	NA	2014-12-13 UTC	2014	12	13	2020	Schrimpf et al. 2020	Schrimpf MB, Che-Castaldo C, Lynch HJ (2020) Regional breeding bird assessment of the Antarctic Peninsula. - Polar Biology 43: 111-122.	MaterialCitation	Animalia	Chordata	Aves	Charadriiformes	Laridae	Larus	dominicanus		Catalogue of Life	NA	NA	KEGU	unknown	NA	39	kelp_gulls	AD	Additional Data	NA	NA	-63.4932	-64.827	JougPo	1448.4	NA		Jougla Point	JOUG		B		NA
SATBD_435	809	Larus dominicanus	Kelp gull	-63.4932	-64.827	3	NA	2014-12-22 UTC	2014	12	22	2020	Schrimpf et al. 2020	Schrimpf MB, Che-Castaldo C, Lynch HJ (2020) Regional breeding bird assessment of the Antarctic Peninsula. - Polar Biology 43: 111-122.	MaterialCitation	Animalia	Chordata	Aves	Charadriiformes	Laridae	Larus	dominicanus		Catalogue of Life	NA	NA	KEGU	unknown	NA	39	kelp_gulls	AD	Additional Data	NA	NA	-63.4932	-64.827	JougPo	1448.4	NA		Jougla Point	JOUG		B		NA
SATBD_436	809	Larus dominicanus	Kelp gull	-63.4932	-64.827	3	NA	2014-12-24 UTC	2014	12	24	2020	Schrimpf et al. 2020	Schrimpf MB, Che-Castaldo C, Lynch HJ (2020) Regional breeding bird assessment of the Antarctic Peninsula. - Polar Biology 43: 111-122.	MaterialCitation	Animalia	Chordata	Aves	Charadriiformes	Laridae	Larus	dominicanus		Catalogue of Life	NA	NA	KEGU	unknown	NA	39	kelp_gulls	AD	Additional Data	NA	NA	-63.4932	-64.827	JougPo	1448.4	NA		Jougla Point	JOUG		B		NA
SATBD_437	809	Larus dominicanus	Kelp gull	-63.4932	-64.827	3	NA	2015-01-31 UTC	2015	1	31	2020	Schrimpf et al. 2020	Schrimpf MB, Che-Castaldo C, Lynch HJ (2020) Regional breeding bird assessment of the Antarctic Peninsula. - Polar Biology 43: 111-122.	MaterialCitation	Animalia	Chordata	Aves	Charadriiformes	Laridae	Larus	dominicanus		Catalogue of Life	NA	NA	KEGU	unknown	NA	39	kelp_gulls	AD	Additional Data	NA	NA	-63.4932	-64.827	JougPo	1448.4	NA		Jougla Point	JOUG		NB		NA
SATBD_438	809	Larus dominicanus	Kelp gull	-63.4932	-64.827	3	NA	2015-12-31 UTC	2015	12	31	2020	Schrimpf et al. 2020	Schrimpf MB, Che-Castaldo C, Lynch HJ (2020) Regional breeding bird assessment of the Antarctic Peninsula. - Polar Biology 43: 111-122.	MaterialCitation	Animalia	Chordata	Aves	Charadriiformes	Laridae	Larus	dominicanus		Catalogue of Life	NA	NA	KEGU	unknown	NA	39	kelp_gulls	AD	Additional Data	NA	NA	-63.4932	-64.827	JougPo	1448.4	NA		Jougla Point	JOUG		B		NA
SATBD_439	809	Larus dominicanus	Kelp gull	-63.4932	-64.827	3	NA	2016-12-22 UTC	2016	12	22	2020	Schrimpf et al. 2020	Schrimpf MB, Che-Castaldo C, Lynch HJ (2020) Regional breeding bird assessment of the Antarctic Peninsula. - Polar Biology 43: 111-122.	MaterialCitation	Animalia	Chordata	Aves	Charadriiformes	Laridae	Larus	dominicanus		Catalogue of Life	NA	NA	KEGU	unknown	NA	39	kelp_gulls	AD	Additional Data	NA	NA	-63.4932	-64.827	JougPo	1448.4	NA		Jougla Point	JOUG		B		NA
SATBD_440	809	Larus dominicanus	Kelp gull	-62.8581	-64.8236	3	NA	1997-11-23 UTC	1997	11	23	2020	Schrimpf et al. 2020	Schrimpf MB, Che-Castaldo C, Lynch HJ (2020) Regional breeding bird assessment of the Antarctic Peninsula. - Polar Biology 43: 111-122.	MaterialCitation	Animalia	Chordata	Aves	Charadriiformes	Laridae	Larus	dominicanus		Catalogue of Life	NA	NA	KEGU	unknown	NA	39	kelp_gulls	AD	Additional Data	NA	NA	-62.8581	-64.8236	WatPo	920	NA		Waterboat Point	WATE		NB		NA
SATBD_441	809	Larus dominicanus	Kelp gull	-62.8581	-64.8236	3	NA	1998-11-27 UTC	1998	11	27	2020	Schrimpf et al. 2020	Schrimpf MB, Che-Castaldo C, Lynch HJ (2020) Regional breeding bird assessment of the Antarctic Peninsula. - Polar Biology 43: 111-122.	MaterialCitation	Animalia	Chordata	Aves	Charadriiformes	Laridae	Larus	dominicanus		Catalogue of Life	NA	NA	KEGU	unknown	NA	39	kelp_gulls	AD	Additional Data	NA	NA	-62.8581	-64.8236	WatPo	920	NA		Waterboat Point	WATE		NB		NA
SATBD_442	809	Larus dominicanus	Kelp gull	-62.8581	-64.8236	3	NA	2005-01-03 UTC	2005	1	3	2020	Schrimpf et al. 2020	Schrimpf MB, Che-Castaldo C, Lynch HJ (2020) Regional breeding bird assessment of the Antarctic Peninsula. - Polar Biology 43: 111-122.	MaterialCitation	Animalia	Chordata	Aves	Charadriiformes	Laridae	Larus	dominicanus		Catalogue of Life	NA	NA	KEGU	unknown	NA	39	kelp_gulls	AD	Additional Data	NA	NA	-62.8581	-64.8236	WatPo	920	NA		Waterboat Point	WATE		B		NA
SATBD_443	809	Larus dominicanus	Kelp gull	-62.8581	-64.8236	3	NA	2011-11-15 UTC	2011	11	15	2020	Schrimpf et al. 2020	Schrimpf MB, Che-Castaldo C, Lynch HJ (2020) Regional breeding bird assessment of the Antarctic Peninsula. - Polar Biology 43: 111-122.	MaterialCitation	Animalia	Chordata	Aves	Charadriiformes	Laridae	Larus	dominicanus		Catalogue of Life	NA	NA	KEGU	unknown	NA	39	kelp_gulls	AD	Additional Data	NA	NA	-62.8581	-64.8236	WatPo	920	NA		Waterboat Point	WATE		NB		NA
SATBD_444	809	Larus dominicanus	Kelp gull	-62.8581	-64.8236	3	NA	2011-12-12 UTC	2011	12	12	2020	Schrimpf et al. 2020	Schrimpf MB, Che-Castaldo C, Lynch HJ (2020) Regional breeding bird assessment of the Antarctic Peninsula. - Polar Biology 43: 111-122.	MaterialCitation	Animalia	Chordata	Aves	Charadriiformes	Laridae	Larus	dominicanus		Catalogue of Life	NA	NA	KEGU	unknown	NA	39	kelp_gulls	AD	Additional Data	NA	NA	-62.8581	-64.8236	WatPo	920	NA		Waterboat Point	WATE		NB		NA
SATBD_445	809	Larus dominicanus	Kelp gull	-62.8581	-64.8236	3	NA	2013-01-08 UTC	2013	1	8	2020	Schrimpf et al. 2020	Schrimpf MB, Che-Castaldo C, Lynch HJ (2020) Regional breeding bird assessment of the Antarctic Peninsula. - Polar Biology 43: 111-122.	MaterialCitation	Animalia	Chordata	Aves	Charadriiformes	Laridae	Larus	dominicanus		Catalogue of Life	NA	NA	KEGU	unknown	NA	39	kelp_gulls	AD	Additional Data	NA	NA	-62.8581	-64.8236	WatPo	920	NA		Waterboat Point	WATE		NB		NA
SATBD_446	809	Larus dominicanus	Kelp gull	-62.8581	-64.8236	3	NA	2015-01-15 UTC	2015	1	15	2020	Schrimpf et al. 2020	Schrimpf MB, Che-Castaldo C, Lynch HJ (2020) Regional breeding bird assessment of the Antarctic Peninsula. - Polar Biology 43: 111-122.	MaterialCitation	Animalia	Chordata	Aves	Charadriiformes	Laridae	Larus	dominicanus		Catalogue of Life	NA	NA	KEGU	unknown	NA	39	kelp_gulls	AD	Additional Data	NA	NA	-62.8581	-64.8236	WatPo	920	NA		Waterboat Point	WATE		NB		NA
SATBD_447	809	Larus dominicanus	Kelp gull	-62.8581	-64.8236	3	NA	2015-11-16 UTC	2015	11	16	2020	Schrimpf et al. 2020	Schrimpf MB, Che-Castaldo C, Lynch HJ (2020) Regional breeding bird assessment of the Antarctic Peninsula. - Polar Biology 43: 111-122.	MaterialCitation	Animalia	Chordata	Aves	Charadriiformes	Laridae	Larus	dominicanus		Catalogue of Life	NA	NA	KEGU	unknown	NA	39	kelp_gulls	AD	Additional Data	NA	NA	-62.8581	-64.8236	WatPo	920	NA		Waterboat Point	WATE		NB		NA
SATBD_448	809	Larus dominicanus	Kelp gull	-62.8581	-64.8236	3	NA	2015-12-14 UTC	2015	12	14	2020	Schrimpf et al. 2020	Schrimpf MB, Che-Castaldo C, Lynch HJ (2020) Regional breeding bird assessment of the Antarctic Peninsula. - Polar Biology 43: 111-122.	MaterialCitation	Animalia	Chordata	Aves	Charadriiformes	Laridae	Larus	dominicanus		Catalogue of Life	NA	NA	KEGU	unknown	NA	39	kelp_gulls	AD	Additional Data	NA	NA	-62.8581	-64.8236	WatPo	920	NA		Waterboat Point	WATE		NB		NA
SATBD_449	809	Larus dominicanus	Kelp gull	-62.8581	-64.8236	3	NA	2016-12-30 UTC	2016	12	30	2020	Schrimpf et al. 2020	Schrimpf MB, Che-Castaldo C, Lynch HJ (2020) Regional breeding bird assessment of the Antarctic Peninsula. - Polar Biology 43: 111-122.	MaterialCitation	Animalia	Chordata	Aves	Charadriiformes	Laridae	Larus	dominicanus		Catalogue of Life	NA	NA	KEGU	unknown	NA	39	kelp_gulls	AD	Additional Data	NA	NA	-62.8581	-64.8236	WatPo	920	NA		Waterboat Point	WATE		NB		NA
SATBD_450	809	Larus dominicanus	Kelp gull	-62.8581	-64.8236	3	NA	2017-01-21 UTC	2017	1	21	2020	Schrimpf et al. 2020	Schrimpf MB, Che-Castaldo C, Lynch HJ (2020) Regional breeding bird assessment of the Antarctic Peninsula. - Polar Biology 43: 111-122.	MaterialCitation	Animalia	Chordata	Aves	Charadriiformes	Laridae	Larus	dominicanus		Catalogue of Life	NA	NA	KEGU	unknown	NA	39	kelp_gulls	AD	Additional Data	NA	NA	-62.8581	-64.8236	WatPo	920	NA		Waterboat Point	WATE		NB		NA
SATBD_451	809	Larus dominicanus	Kelp gull	-63.09013	-64.81622	3	NA	2013-12-22 UTC	2013	12	22	2020	Schrimpf et al. 2020	Schrimpf MB, Che-Castaldo C, Lynch HJ (2020) Regional breeding bird assessment of the Antarctic Peninsula. - Polar Biology 43: 111-122.	MaterialCitation	Animalia	Chordata	Aves	Charadriiformes	Laridae	Larus	dominicanus		Catalogue of Life	NA	NA	KEGU	unknown	NA	39	kelp_gulls	AD	Additional Data	NA	NA	-63.09013	-64.81622	ONeiPo	2955.3	NA		O'Neill Point	ONEI		NB		NA
SATBD_452	809	Larus dominicanus	Kelp gull	-63.50628	-64.81498	3	NA	2002-12-12 UTC	2002	12	12	2020	Schrimpf et al. 2020	Schrimpf MB, Che-Castaldo C, Lynch HJ (2020) Regional breeding bird assessment of the Antarctic Peninsula. - Polar Biology 43: 111-122.	MaterialCitation	Animalia	Chordata	Aves	Charadriiformes	Laridae	Larus	dominicanus		Catalogue of Life	NA	NA	KEGU	unknown	NA	39	kelp_gulls	AD	Additional Data	NA	NA	-63.4968	-64.8149	Y	450.6	NA		Dorian Bay/Damoy Point	DAMO		B		NA
SATBD_453	809	Larus dominicanus	Kelp gull	-63.50628	-64.81498	3	NA	2005-01-04 UTC	2005	1	4	2020	Schrimpf et al. 2020	Schrimpf MB, Che-Castaldo C, Lynch HJ (2020) Regional breeding bird assessment of the Antarctic Peninsula. - Polar Biology 43: 111-122.	MaterialCitation	Animalia	Chordata	Aves	Charadriiformes	Laridae	Larus	dominicanus		Catalogue of Life	NA	NA	KEGU	unknown	NA	39	kelp_gulls	AD	Additional Data	NA	NA	-63.4968	-64.8149	Y	450.6	NA		Dorian Bay/Damoy Point	DAMO		B		NA
SATBD_454	809	Larus dominicanus	Kelp gull	-63.50628	-64.81498	3	NA	2005-12-26 UTC	2005	12	26	2020	Schrimpf et al. 2020	Schrimpf MB, Che-Castaldo C, Lynch HJ (2020) Regional breeding bird assessment of the Antarctic Peninsula. - Polar Biology 43: 111-122.	MaterialCitation	Animalia	Chordata	Aves	Charadriiformes	Laridae	Larus	dominicanus		Catalogue of Life	NA	NA	KEGU	unknown	NA	39	kelp_gulls	AD	Additional Data	NA	NA	-63.4968	-64.8149	Y	450.6	NA		Dorian Bay/Damoy Point	DAMO		B		NA
SATBD_455	809	Larus dominicanus	Kelp gull	-63.50628	-64.81498	3	NA	2006-02-05 UTC	2006	2	5	2020	Schrimpf et al. 2020	Schrimpf MB, Che-Castaldo C, Lynch HJ (2020) Regional breeding bird assessment of the Antarctic Peninsula. - Polar Biology 43: 111-122.	MaterialCitation	Animalia	Chordata	Aves	Charadriiformes	Laridae	Larus	dominicanus		Catalogue of Life	NA	NA	KEGU	unknown	NA	39	kelp_gulls	AD	Additional Data	NA	NA	-63.4968	-64.8149	Y	450.6	NA		Dorian Bay/Damoy Point	DAMO		B		NA
SATBD_456	809	Larus dominicanus	Kelp gull	-63.50628	-64.81498	3	NA	2007-12-06 UTC	2007	12	6	2020	Schrimpf et al. 2020	Schrimpf MB, Che-Castaldo C, Lynch HJ (2020) Regional breeding bird assessment of the Antarctic Peninsula. - Polar Biology 43: 111-122.	MaterialCitation	Animalia	Chordata	Aves	Charadriiformes	Laridae	Larus	dominicanus		Catalogue of Life	NA	NA	KEGU	unknown	NA	39	kelp_gulls	AD	Additional Data	NA	NA	-63.4968	-64.8149	Y	450.6	NA		Dorian Bay/Damoy Point	DAMO		NB		NA
SATBD_457	809	Larus dominicanus	Kelp gull	-63.50628	-64.81498	3	NA	2008-11-30 UTC	2008	11	30	2020	Schrimpf et al. 2020	Schrimpf MB, Che-Castaldo C, Lynch HJ (2020) Regional breeding bird assessment of the Antarctic Peninsula. - Polar Biology 43: 111-122.	MaterialCitation	Animalia	Chordata	Aves	Charadriiformes	Laridae	Larus	dominicanus		Catalogue of Life	NA	NA	KEGU	unknown	NA	39	kelp_gulls	AD	Additional Data	NA	NA	-63.4968	-64.8149	Y	450.6	NA		Dorian Bay/Damoy Point	DAMO		NB		NA
SATBD_458	809	Larus dominicanus	Kelp gull	-63.50628	-64.81498	3	NA	2008-11-30 UTC	2008	11	30	2020	Schrimpf et al. 2020	Schrimpf MB, Che-Castaldo C, Lynch HJ (2020) Regional breeding bird assessment of the Antarctic Peninsula. - Polar Biology 43: 111-122.	MaterialCitation	Animalia	Chordata	Aves	Charadriiformes	Laridae	Larus	dominicanus		Catalogue of Life	NA	NA	KEGU	unknown	NA	39	kelp_gulls	AD	Additional Data	NA	NA	-63.4968	-64.8149	Y	450.6	NA		Dorian Beacon	DOBE		NB		NA
SATBD_459	809	Larus dominicanus	Kelp gull	-63.50628	-64.81498	3	NA	2008-12-28 UTC	2008	12	28	2020	Schrimpf et al. 2020	Schrimpf MB, Che-Castaldo C, Lynch HJ (2020) Regional breeding bird assessment of the Antarctic Peninsula. - Polar Biology 43: 111-122.	MaterialCitation	Animalia	Chordata	Aves	Charadriiformes	Laridae	Larus	dominicanus		Catalogue of Life	NA	NA	KEGU	unknown	NA	39	kelp_gulls	AD	Additional Data	NA	NA	-63.4968	-64.8149	Y	450.6	NA		Dorian Bay/Damoy Point	DAMO		NB		NA
SATBD_460	809	Larus dominicanus	Kelp gull	-63.50628	-64.81498	3	NA	2009-01-25 UTC	2009	1	25	2020	Schrimpf et al. 2020	Schrimpf MB, Che-Castaldo C, Lynch HJ (2020) Regional breeding bird assessment of the Antarctic Peninsula. - Polar Biology 43: 111-122.	MaterialCitation	Animalia	Chordata	Aves	Charadriiformes	Laridae	Larus	dominicanus		Catalogue of Life	NA	NA	KEGU	unknown	NA	39	kelp_gulls	AD	Additional Data	NA	NA	-63.4968	-64.8149	Y	450.6	NA		Dorian Bay/Damoy Point	DAMO		NB		NA
SATBD_461	809	Larus dominicanus	Kelp gull	-63.50628	-64.81498	3	NA	2009-01-27 UTC	2009	1	27	2020	Schrimpf et al. 2020	Schrimpf MB, Che-Castaldo C, Lynch HJ (2020) Regional breeding bird assessment of the Antarctic Peninsula. - Polar Biology 43: 111-122.	MaterialCitation	Animalia	Chordata	Aves	Charadriiformes	Laridae	Larus	dominicanus		Catalogue of Life	NA	NA	KEGU	unknown	NA	39	kelp_gulls	AD	Additional Data	NA	NA	-63.4968	-64.8149	Y	450.6	NA		Dorian Bay/Damoy Point	DAMO		B		NA
SATBD_462	809	Larus dominicanus	Kelp gull	-63.50628	-64.81498	3	NA	2009-02-15 UTC	2009	2	15	2020	Schrimpf et al. 2020	Schrimpf MB, Che-Castaldo C, Lynch HJ (2020) Regional breeding bird assessment of the Antarctic Peninsula. - Polar Biology 43: 111-122.	MaterialCitation	Animalia	Chordata	Aves	Charadriiformes	Laridae	Larus	dominicanus		Catalogue of Life	NA	NA	KEGU	unknown	NA	39	kelp_gulls	AD	Additional Data	NA	NA	-63.4968	-64.8149	Y	450.6	NA		Dorian Bay/Damoy Point	DAMO		B		NA
SATBD_463	809	Larus dominicanus	Kelp gull	-63.50628	-64.81498	3	NA	2009-11-13 UTC	2009	11	13	2020	Schrimpf et al. 2020	Schrimpf MB, Che-Castaldo C, Lynch HJ (2020) Regional breeding bird assessment of the Antarctic Peninsula. - Polar Biology 43: 111-122.	MaterialCitation	Animalia	Chordata	Aves	Charadriiformes	Laridae	Larus	dominicanus		Catalogue of Life	NA	NA	KEGU	unknown	NA	39	kelp_gulls	AD	Additional Data	NA	NA	-63.4968	-64.8149	Y	450.6	NA		Dorian Bay/Damoy Point	DAMO		NB		NA
SATBD_464	809	Larus dominicanus	Kelp gull	-63.50628	-64.81498	3	NA	2009-11-20 UTC	2009	11	20	2020	Schrimpf et al. 2020	Schrimpf MB, Che-Castaldo C, Lynch HJ (2020) Regional breeding bird assessment of the Antarctic Peninsula. - Polar Biology 43: 111-122.	MaterialCitation	Animalia	Chordata	Aves	Charadriiformes	Laridae	Larus	dominicanus		Catalogue of Life	NA	NA	KEGU	unknown	NA	39	kelp_gulls	AD	Additional Data	NA	NA	-63.4968	-64.8149	Y	450.6	NA		Dorian Bay/Damoy Point	DAMO		NB		NA
SATBD_465	809	Larus dominicanus	Kelp gull	-63.50628	-64.81498	3	NA	2010-11-25 UTC	2010	11	25	2020	Schrimpf et al. 2020	Schrimpf MB, Che-Castaldo C, Lynch HJ (2020) Regional breeding bird assessment of the Antarctic Peninsula. - Polar Biology 43: 111-122.	MaterialCitation	Animalia	Chordata	Aves	Charadriiformes	Laridae	Larus	dominicanus		Catalogue of Life	NA	NA	KEGU	unknown	NA	39	kelp_gulls	AD	Additional Data	NA	NA	-63.4968	-64.8149	Y	450.6	NA		Dorian Bay/Damoy Point	DAMO		NB		NA
SATBD_466	809	Larus dominicanus	Kelp gull	-63.50628	-64.81498	3	NA	2010-12-05 UTC	2010	12	5	2020	Schrimpf et al. 2020	Schrimpf MB, Che-Castaldo C, Lynch HJ (2020) Regional breeding bird assessment of the Antarctic Peninsula. - Polar Biology 43: 111-122.	MaterialCitation	Animalia	Chordata	Aves	Charadriiformes	Laridae	Larus	dominicanus		Catalogue of Life	NA	NA	KEGU	unknown	NA	39	kelp_gulls	AD	Additional Data	NA	NA	-63.4968	-64.8149	Y	450.6	NA		Dorian Beacon	DOBE		NB		NA
SATBD_467	809	Larus dominicanus	Kelp gull	-63.50628	-64.81498	3	NA	2010-12-14 UTC	2010	12	14	2020	Schrimpf et al. 2020	Schrimpf MB, Che-Castaldo C, Lynch HJ (2020) Regional breeding bird assessment of the Antarctic Peninsula. - Polar Biology 43: 111-122.	MaterialCitation	Animalia	Chordata	Aves	Charadriiformes	Laridae	Larus	dominicanus		Catalogue of Life	NA	NA	KEGU	unknown	NA	39	kelp_gulls	AD	Additional Data	NA	NA	-63.4968	-64.8149	Y	450.6	NA		Dorian Beacon	DOBE		NB		NA
SATBD_468	809	Larus dominicanus	Kelp gull	-63.50628	-64.81498	3	NA	2010-12-16 UTC	2010	12	16	2020	Schrimpf et al. 2020	Schrimpf MB, Che-Castaldo C, Lynch HJ (2020) Regional breeding bird assessment of the Antarctic Peninsula. - Polar Biology 43: 111-122.	MaterialCitation	Animalia	Chordata	Aves	Charadriiformes	Laridae	Larus	dominicanus		Catalogue of Life	NA	NA	KEGU	unknown	NA	39	kelp_gulls	AD	Additional Data	NA	NA	-63.4968	-64.8149	Y	450.6	NA		Dorian Bay/Damoy Point	DAMO		NB		NA
SATBD_469	809	Larus dominicanus	Kelp gull	-63.50628	-64.81498	3	NA	2011-11-16 UTC	2011	11	16	2020	Schrimpf et al. 2020	Schrimpf MB, Che-Castaldo C, Lynch HJ (2020) Regional breeding bird assessment of the Antarctic Peninsula. - Polar Biology 43: 111-122.	MaterialCitation	Animalia	Chordata	Aves	Charadriiformes	Laridae	Larus	dominicanus		Catalogue of Life	NA	NA	KEGU	unknown	NA	39	kelp_gulls	AD	Additional Data	NA	NA	-63.4968	-64.8149	Y	450.6	NA		Dorian Bay/Damoy Point	DAMO		NB		NA
SATBD_470	809	Larus dominicanus	Kelp gull	-63.50628	-64.81498	3	NA	2011-12-11 UTC	2011	12	11	2020	Schrimpf et al. 2020	Schrimpf MB, Che-Castaldo C, Lynch HJ (2020) Regional breeding bird assessment of the Antarctic Peninsula. - Polar Biology 43: 111-122.	MaterialCitation	Animalia	Chordata	Aves	Charadriiformes	Laridae	Larus	dominicanus		Catalogue of Life	NA	NA	KEGU	unknown	NA	39	kelp_gulls	AD	Additional Data	NA	NA	-63.4968	-64.8149	Y	450.6	NA		Dorian Bay/Damoy Point	DAMO		NB		NA
SATBD_471	809	Larus dominicanus	Kelp gull	-63.50628	-64.81498	3	NA	2013-12-13 UTC	2013	12	13	2020	Schrimpf et al. 2020	Schrimpf MB, Che-Castaldo C, Lynch HJ (2020) Regional breeding bird assessment of the Antarctic Peninsula. - Polar Biology 43: 111-122.	MaterialCitation	Animalia	Chordata	Aves	Charadriiformes	Laridae	Larus	dominicanus		Catalogue of Life	NA	NA	KEGU	unknown	NA	39	kelp_gulls	AD	Additional Data	NA	NA	-63.4968	-64.8149	Y	450.6	NA		Dorian Bay/Damoy Point	DAMO		NB		NA
SATBD_472	809	Larus dominicanus	Kelp gull	-63.50628	-64.81498	3	NA	2015-01-21 UTC	2015	1	21	2020	Schrimpf et al. 2020	Schrimpf MB, Che-Castaldo C, Lynch HJ (2020) Regional breeding bird assessment of the Antarctic Peninsula. - Polar Biology 43: 111-122.	MaterialCitation	Animalia	Chordata	Aves	Charadriiformes	Laridae	Larus	dominicanus		Catalogue of Life	NA	NA	KEGU	unknown	NA	39	kelp_gulls	AD	Additional Data	NA	NA	-63.4968	-64.8149	Y	450.6	NA		Dorian Bay/Damoy Point	DAMO		NB		NA
SATBD_473	809	Larus dominicanus	Kelp gull	-63.50628	-64.81498	3	NA	2015-11-15 UTC	2015	11	15	2020	Schrimpf et al. 2020	Schrimpf MB, Che-Castaldo C, Lynch HJ (2020) Regional breeding bird assessment of the Antarctic Peninsula. - Polar Biology 43: 111-122.	MaterialCitation	Animalia	Chordata	Aves	Charadriiformes	Laridae	Larus	dominicanus		Catalogue of Life	NA	NA	KEGU	unknown	NA	39	kelp_gulls	AD	Additional Data	NA	NA	-63.4968	-64.8149	Y	450.6	NA		Dorian Beacon	DOBE		NB		NA
SATBD_474	809	Larus dominicanus	Kelp gull	-63.50727	-64.81389	3	NA	NA	1982	NA	NA	2013	Lynch et al. 2013	Lynch, H. J., Naveen, R., Casanovas, P. (2013) Antarctic Site Inventory breeding bird surveydata, 1994-2013. Ecology, 94(11):2653	MaterialCitation	Animalia	Chordata	Aves	Charadriiformes	Laridae	Larus	dominicanus		Catalogue of Life	NA	NA		unknown	NA	39	kelp_gulls	AD	Additional Data	NA	NA	-63.4968	-64.8149	Y	510.1	NA		Dorian Bay / Damoy Point			B		1
SATBD_475	809	Larus dominicanus	Kelp gull	-63.7762	-64.8107	3	139	NA	NA	NA	NA	2001	Fraser pers comms. 2001 (in ASPA 139 Management Plan)	ASPA 139 Management Plan, https://www.ats.aq/devph/en/apa-database	MaterialCitation	Animalia	Chordata	Aves	Charadriiformes	Laridae	Larus	dominicanus		Catalogue of Life	NA	NA	Larus dominicanus	unknown	NA	39	kelp_gulls	ASPA	Antarctic Specially Protected Areas Database	NA	NA	-63.7762	-64.8107	N	0	2000					B		1
SATBD_476	809	Larus dominicanus	Kelp gull	-62.87075	-64.81016	3	NA	NA	1960	NA	NA	1963	Gressitt et al. 1963	Gressitt, J.L., Leech, R.E. and Wise, K.A.J., 1963. Entomological investigations in Antarctica. Pacific Insects, 5(1), pp.287-304.	MaterialCitation	Animalia	Chordata	Aves	Charadriiformes	Laridae	Larus	dominicanus		Catalogue of Life	NA	NA	Larus dominicanus	unknown	NA	39	kelp_gulls	AD	Additional Data	NA	NA	-62.86669	-64.81675	Y	759.7	1000		Camp Gabriel Gonzales Videla		Multiple Obs Seasons: 1960_61			1
SATBD_477	809	Larus dominicanus	Kelp gull	-62.86716	-64.80812	3	NA	2012-01-31 UTC	2012	1	31	2020	Schrimpf et al. 2020	Schrimpf MB, Che-Castaldo C, Lynch HJ (2020) Regional breeding bird assessment of the Antarctic Peninsula. - Polar Biology 43: 111-122.	MaterialCitation	Animalia	Chordata	Aves	Charadriiformes	Laridae	Larus	dominicanus		Catalogue of Life	NA	NA	KEGU	unknown	NA	39	kelp_gulls	AD	Additional Data	NA	NA	-62.85389	-64.8075	Y	634.6	NA		Molina Point (northeast tip of Lemaire Island)	MOLI		B		NA
SATBD_478	809	Larus dominicanus	Kelp gull	-62.8179	-64.8049	3	NA	2013-12-23 UTC	2013	12	23	2020	Schrimpf et al. 2020	Schrimpf MB, Che-Castaldo C, Lynch HJ (2020) Regional breeding bird assessment of the Antarctic Peninsula. - Polar Biology 43: 111-122.	MaterialCitation	Animalia	Chordata	Aves	Charadriiformes	Laridae	Larus	dominicanus		Catalogue of Life	NA	NA	KEGU	unknown	NA	39	kelp_gulls	AD	Additional Data	NA	NA	-62.8179	-64.8049	DuthPo	850.7	NA		Duthiers Point	DUPT		B		NA
SATBD_479	809	Larus dominicanus	Kelp gull	-64.0921	-64.7704	3	113	NA	NA	NA	NA	2009	Fraser pers. comm. 2009 (in ASPA 113 Management Plan)	ASPA 113 Management Plan, https://www.ats.aq/devph/en/apa-database	MaterialCitation	Animalia	Chordata	Aves	Charadriiformes	Laridae	Larus	dominicanus		Catalogue of Life	NA	NA	Larus dominicanus	unknown	NA	39	kelp_gulls	ASPA	Antarctic Specially Protected Areas Database	NA	NA	-64.0921	-64.7704	N	0	2000					B		1
SATBD_480	809	Larus dominicanus	Kelp gull	-62.701	-64.7671	3	NA	2006-11-22 UTC	2006	11	22	2020	Schrimpf et al. 2020	Schrimpf MB, Che-Castaldo C, Lynch HJ (2020) Regional breeding bird assessment of the Antarctic Peninsula. - Polar Biology 43: 111-122.	MaterialCitation	Animalia	Chordata	Aves	Charadriiformes	Laridae	Larus	dominicanus		Catalogue of Life	NA	NA	KEGU	unknown	NA	39	kelp_gulls	AD	Additional Data	NA	NA	-62.701	-64.7671	N	0	NA		Beneden Head	BENE		B		NA
SATBD_481	809	Larus dominicanus	Kelp gull	-62.701	-64.7671	3	NA	2007-12-26 UTC	2007	12	26	2020	Schrimpf et al. 2020	Schrimpf MB, Che-Castaldo C, Lynch HJ (2020) Regional breeding bird assessment of the Antarctic Peninsula. - Polar Biology 43: 111-122.	MaterialCitation	Animalia	Chordata	Aves	Charadriiformes	Laridae	Larus	dominicanus		Catalogue of Life	NA	NA	KEGU	unknown	NA	39	kelp_gulls	AD	Additional Data	NA	NA	-62.701	-64.7671	N	0	NA		Beneden Head	BENE		B		NA
SATBD_482	809	Larus dominicanus	Kelp gull	-62.701	-64.7671	3	NA	2011-12-11 UTC	2011	12	11	2020	Schrimpf et al. 2020	Schrimpf MB, Che-Castaldo C, Lynch HJ (2020) Regional breeding bird assessment of the Antarctic Peninsula. - Polar Biology 43: 111-122.	MaterialCitation	Animalia	Chordata	Aves	Charadriiformes	Laridae	Larus	dominicanus		Catalogue of Life	NA	NA	KEGU	unknown	NA	39	kelp_gulls	AD	Additional Data	NA	NA	-62.701	-64.7671	N	0	NA		Beneden Head	BENE		NB		NA
SATBD_483	809	Larus dominicanus	Kelp gull	-62.701	-64.7671	3	NA	2012-01-31 UTC	2012	1	31	2020	Schrimpf et al. 2020	Schrimpf MB, Che-Castaldo C, Lynch HJ (2020) Regional breeding bird assessment of the Antarctic Peninsula. - Polar Biology 43: 111-122.	MaterialCitation	Animalia	Chordata	Aves	Charadriiformes	Laridae	Larus	dominicanus		Catalogue of Life	NA	NA	KEGU	unknown	NA	39	kelp_gulls	AD	Additional Data	NA	NA	-62.701	-64.7671	N	0	NA		Beneden Head	BENE		NB		NA
SATBD_484	809	Larus dominicanus	Kelp gull	-62.701	-64.7671	3	NA	2015-01-05 UTC	2015	1	5	2020	Schrimpf et al. 2020	Schrimpf MB, Che-Castaldo C, Lynch HJ (2020) Regional breeding bird assessment of the Antarctic Peninsula. - Polar Biology 43: 111-122.	MaterialCitation	Animalia	Chordata	Aves	Charadriiformes	Laridae	Larus	dominicanus		Catalogue of Life	NA	NA	KEGU	unknown	NA	39	kelp_gulls	AD	Additional Data	NA	NA	-62.701	-64.7671	N	0	NA		Beneden Head	BENE		NB		NA
SATBD_485	809	Larus dominicanus	Kelp gull	-62.701	-64.7671	3	NA	2015-12-30 UTC	2015	12	30	2020	Schrimpf et al. 2020	Schrimpf MB, Che-Castaldo C, Lynch HJ (2020) Regional breeding bird assessment of the Antarctic Peninsula. - Polar Biology 43: 111-122.	MaterialCitation	Animalia	Chordata	Aves	Charadriiformes	Laridae	Larus	dominicanus		Catalogue of Life	NA	NA	KEGU	unknown	NA	39	kelp_gulls	AD	Additional Data	NA	NA	-62.701	-64.7671	N	0	NA		Beneden Head	BENE		NB		NA
SATBD_486	809	Larus dominicanus	Kelp gull	-64.1	-64.76667	3	NA	NA	1963	NA	NA	1971	Wise, 1971	Wise, K. A. J. (1971): The Collembola of Antarctica. – Pacific Insects Monograph 25: 57–74.	MaterialCitation	Animalia	Chordata	Aves	Charadriiformes	Laridae	Larus	dominicanus		Catalogue of Life	NA	NA	Larus dominicanus	unknown	NA	39	kelp_gulls	AD	Additional Data	NA	NA	-64.1	-64.76667	N	0	1000		Litchfield Island near Palmer Station		Multiple Obs Seasons: 1963_64			1
SATBD_487	809	Larus dominicanus	Kelp gull	-63.34914	-64.76449	3	NA	2015-12-31 UTC	2015	12	31	2020	Schrimpf et al. 2020	Schrimpf MB, Che-Castaldo C, Lynch HJ (2020) Regional breeding bird assessment of the Antarctic Peninsula. - Polar Biology 43: 111-122.	MaterialCitation	Animalia	Chordata	Aves	Charadriiformes	Laridae	Larus	dominicanus		Catalogue of Life	NA	NA	KEGU	unknown	NA	39	kelp_gulls	AD	Additional Data	NA	NA	-63.3492	-64.7667	Y	246.8	NA		Cape Laure	LAUR		NB		NA
SATBD_488	809	Larus dominicanus	Kelp gull	-62.59749	-64.73453	3	NA	1999-11-29 UTC	1999	11	29	2020	Schrimpf et al. 2020	Schrimpf MB, Che-Castaldo C, Lynch HJ (2020) Regional breeding bird assessment of the Antarctic Peninsula. - Polar Biology 43: 111-122.	MaterialCitation	Animalia	Chordata	Aves	Charadriiformes	Laridae	Larus	dominicanus		Catalogue of Life	NA	NA	KEGU	unknown	NA	39	kelp_gulls	AD	Additional Data	NA	NA	-62.5938	-64.734	Y	185.5	NA		Danco Island	DANC		NB		NA
SATBD_489	809	Larus dominicanus	Kelp gull	-62.59749	-64.73453	3	NA	2001-12-14 UTC	2001	12	14	2020	Schrimpf et al. 2020	Schrimpf MB, Che-Castaldo C, Lynch HJ (2020) Regional breeding bird assessment of the Antarctic Peninsula. - Polar Biology 43: 111-122.	MaterialCitation	Animalia	Chordata	Aves	Charadriiformes	Laridae	Larus	dominicanus		Catalogue of Life	NA	NA	KEGU	unknown	NA	39	kelp_gulls	AD	Additional Data	NA	NA	-62.5938	-64.734	Y	185.5	NA		Danco Island	DANC		B		NA
SATBD_490	809	Larus dominicanus	Kelp gull	-62.59749	-64.73453	3	NA	2007-11-25 UTC	2007	11	25	2020	Schrimpf et al. 2020	Schrimpf MB, Che-Castaldo C, Lynch HJ (2020) Regional breeding bird assessment of the Antarctic Peninsula. - Polar Biology 43: 111-122.	MaterialCitation	Animalia	Chordata	Aves	Charadriiformes	Laridae	Larus	dominicanus		Catalogue of Life	NA	NA	KEGU	unknown	NA	39	kelp_gulls	AD	Additional Data	NA	NA	-62.5938	-64.734	Y	185.5	NA		Danco Island	DANC		NB		NA
SATBD_491	809	Larus dominicanus	Kelp gull	-62.59749	-64.73453	3	NA	2008-12-08 UTC	2008	12	8	2020	Schrimpf et al. 2020	Schrimpf MB, Che-Castaldo C, Lynch HJ (2020) Regional breeding bird assessment of the Antarctic Peninsula. - Polar Biology 43: 111-122.	MaterialCitation	Animalia	Chordata	Aves	Charadriiformes	Laridae	Larus	dominicanus		Catalogue of Life	NA	NA	KEGU	unknown	NA	39	kelp_gulls	AD	Additional Data	NA	NA	-62.5938	-64.734	Y	185.5	NA		Danco Island	DANC		B		NA
SATBD_492	809	Larus dominicanus	Kelp gull	-62.59749	-64.73453	3	NA	2009-01-13 UTC	2009	1	13	2020	Schrimpf et al. 2020	Schrimpf MB, Che-Castaldo C, Lynch HJ (2020) Regional breeding bird assessment of the Antarctic Peninsula. - Polar Biology 43: 111-122.	MaterialCitation	Animalia	Chordata	Aves	Charadriiformes	Laridae	Larus	dominicanus		Catalogue of Life	NA	NA	KEGU	unknown	NA	39	kelp_gulls	AD	Additional Data	NA	NA	-62.5938	-64.734	Y	185.5	NA		Danco Island	DANC		NB		NA
SATBD_493	809	Larus dominicanus	Kelp gull	-62.59749	-64.73453	3	NA	2009-12-13 UTC	2009	12	13	2020	Schrimpf et al. 2020	Schrimpf MB, Che-Castaldo C, Lynch HJ (2020) Regional breeding bird assessment of the Antarctic Peninsula. - Polar Biology 43: 111-122.	MaterialCitation	Animalia	Chordata	Aves	Charadriiformes	Laridae	Larus	dominicanus		Catalogue of Life	NA	NA	KEGU	unknown	NA	39	kelp_gulls	AD	Additional Data	NA	NA	-62.5938	-64.734	Y	185.5	NA		Danco Island	DANC		B		NA
SATBD_494	809	Larus dominicanus	Kelp gull	-62.59749	-64.73453	3	NA	2011-01-25 UTC	2011	1	25	2020	Schrimpf et al. 2020	Schrimpf MB, Che-Castaldo C, Lynch HJ (2020) Regional breeding bird assessment of the Antarctic Peninsula. - Polar Biology 43: 111-122.	MaterialCitation	Animalia	Chordata	Aves	Charadriiformes	Laridae	Larus	dominicanus		Catalogue of Life	NA	NA	KEGU	unknown	NA	39	kelp_gulls	AD	Additional Data	NA	NA	-62.5938	-64.734	Y	185.5	NA		Danco Island	DANC		B		NA
SATBD_495	809	Larus dominicanus	Kelp gull	-62.59749	-64.73453	3	NA	2011-12-22 UTC	2011	12	22	2020	Schrimpf et al. 2020	Schrimpf MB, Che-Castaldo C, Lynch HJ (2020) Regional breeding bird assessment of the Antarctic Peninsula. - Polar Biology 43: 111-122.	MaterialCitation	Animalia	Chordata	Aves	Charadriiformes	Laridae	Larus	dominicanus		Catalogue of Life	NA	NA	KEGU	unknown	NA	39	kelp_gulls	AD	Additional Data	NA	NA	-62.5938	-64.734	Y	185.5	NA		Danco Island	DANC		B		NA
SATBD_496	809	Larus dominicanus	Kelp gull	-62.59749	-64.73453	3	NA	2012-01-23 UTC	2012	1	23	2020	Schrimpf et al. 2020	Schrimpf MB, Che-Castaldo C, Lynch HJ (2020) Regional breeding bird assessment of the Antarctic Peninsula. - Polar Biology 43: 111-122.	MaterialCitation	Animalia	Chordata	Aves	Charadriiformes	Laridae	Larus	dominicanus		Catalogue of Life	NA	NA	KEGU	unknown	NA	39	kelp_gulls	AD	Additional Data	NA	NA	-62.5938	-64.734	Y	185.5	NA		Danco Island	DANC		B		NA
SATBD_497	809	Larus dominicanus	Kelp gull	-62.59749	-64.73453	3	NA	2013-12-14 UTC	2013	12	14	2020	Schrimpf et al. 2020	Schrimpf MB, Che-Castaldo C, Lynch HJ (2020) Regional breeding bird assessment of the Antarctic Peninsula. - Polar Biology 43: 111-122.	MaterialCitation	Animalia	Chordata	Aves	Charadriiformes	Laridae	Larus	dominicanus		Catalogue of Life	NA	NA	KEGU	unknown	NA	39	kelp_gulls	AD	Additional Data	NA	NA	-62.5938	-64.734	Y	185.5	NA		Danco Island	DANC		B		NA
SATBD_498	809	Larus dominicanus	Kelp gull	-62.59749	-64.73453	3	NA	2014-12-15 UTC	2014	12	15	2020	Schrimpf et al. 2020	Schrimpf MB, Che-Castaldo C, Lynch HJ (2020) Regional breeding bird assessment of the Antarctic Peninsula. - Polar Biology 43: 111-122.	MaterialCitation	Animalia	Chordata	Aves	Charadriiformes	Laridae	Larus	dominicanus		Catalogue of Life	NA	NA	KEGU	unknown	NA	39	kelp_gulls	AD	Additional Data	NA	NA	-62.5938	-64.734	Y	185.5	NA		Danco Island	DANC		B		NA
SATBD_499	809	Larus dominicanus	Kelp gull	-62.59749	-64.73453	3	NA	2014-12-24 UTC	2014	12	24	2020	Schrimpf et al. 2020	Schrimpf MB, Che-Castaldo C, Lynch HJ (2020) Regional breeding bird assessment of the Antarctic Peninsula. - Polar Biology 43: 111-122.	MaterialCitation	Animalia	Chordata	Aves	Charadriiformes	Laridae	Larus	dominicanus		Catalogue of Life	NA	NA	KEGU	unknown	NA	39	kelp_gulls	AD	Additional Data	NA	NA	-62.5938	-64.734	Y	185.5	NA		Danco Island	DANC		NB		NA
SATBD_500	809	Larus dominicanus	Kelp gull	-62.59749	-64.73453	3	NA	2015-01-15 UTC	2015	1	15	2020	Schrimpf et al. 2020	Schrimpf MB, Che-Castaldo C, Lynch HJ (2020) Regional breeding bird assessment of the Antarctic Peninsula. - Polar Biology 43: 111-122.	MaterialCitation	Animalia	Chordata	Aves	Charadriiformes	Laridae	Larus	dominicanus		Catalogue of Life	NA	NA	KEGU	unknown	NA	39	kelp_gulls	AD	Additional Data	NA	NA	-62.5938	-64.734	Y	185.5	NA		Danco Island	DANC		NB		NA
SATBD_501	809	Larus dominicanus	Kelp gull	-62.59749	-64.73453	3	NA	2015-11-18 UTC	2015	11	18	2020	Schrimpf et al. 2020	Schrimpf MB, Che-Castaldo C, Lynch HJ (2020) Regional breeding bird assessment of the Antarctic Peninsula. - Polar Biology 43: 111-122.	MaterialCitation	Animalia	Chordata	Aves	Charadriiformes	Laridae	Larus	dominicanus		Catalogue of Life	NA	NA	KEGU	unknown	NA	39	kelp_gulls	AD	Additional Data	NA	NA	-62.5938	-64.734	Y	185.5	NA		Danco Island	DANC		NB		NA
SATBD_502	809	Larus dominicanus	Kelp gull	-62.59749	-64.73453	3	NA	2015-12-06 UTC	2015	12	6	2020	Schrimpf et al. 2020	Schrimpf MB, Che-Castaldo C, Lynch HJ (2020) Regional breeding bird assessment of the Antarctic Peninsula. - Polar Biology 43: 111-122.	MaterialCitation	Animalia	Chordata	Aves	Charadriiformes	Laridae	Larus	dominicanus		Catalogue of Life	NA	NA	KEGU	unknown	NA	39	kelp_gulls	AD	Additional Data	NA	NA	-62.5938	-64.734	Y	185.5	NA		Danco Island	DANC		NB		NA
SATBD_503	809	Larus dominicanus	Kelp gull	-62.59749	-64.73453	3	NA	2015-12-24 UTC	2015	12	24	2020	Schrimpf et al. 2020	Schrimpf MB, Che-Castaldo C, Lynch HJ (2020) Regional breeding bird assessment of the Antarctic Peninsula. - Polar Biology 43: 111-122.	MaterialCitation	Animalia	Chordata	Aves	Charadriiformes	Laridae	Larus	dominicanus		Catalogue of Life	NA	NA	KEGU	unknown	NA	39	kelp_gulls	AD	Additional Data	NA	NA	-62.5938	-64.734	Y	185.5	NA		Danco Island	DANC		B		NA
SATBD_504	809	Larus dominicanus	Kelp gull	-62.59749	-64.73453	3	NA	2015-12-30 UTC	2015	12	30	2020	Schrimpf et al. 2020	Schrimpf MB, Che-Castaldo C, Lynch HJ (2020) Regional breeding bird assessment of the Antarctic Peninsula. - Polar Biology 43: 111-122.	MaterialCitation	Animalia	Chordata	Aves	Charadriiformes	Laridae	Larus	dominicanus		Catalogue of Life	NA	NA	KEGU	unknown	NA	39	kelp_gulls	AD	Additional Data	NA	NA	-62.5938	-64.734	Y	185.5	NA		Danco Island	DANC		B		NA
SATBD_505	809	Larus dominicanus	Kelp gull	-62.59749	-64.73453	3	NA	2016-01-27 UTC	2016	1	27	2020	Schrimpf et al. 2020	Schrimpf MB, Che-Castaldo C, Lynch HJ (2020) Regional breeding bird assessment of the Antarctic Peninsula. - Polar Biology 43: 111-122.	MaterialCitation	Animalia	Chordata	Aves	Charadriiformes	Laridae	Larus	dominicanus		Catalogue of Life	NA	NA	KEGU	unknown	NA	39	kelp_gulls	AD	Additional Data	NA	NA	-62.5938	-64.734	Y	185.5	NA		Danco Island	DANC		NB		NA
SATBD_506	809	Larus dominicanus	Kelp gull	-62.59749	-64.73453	3	NA	2016-02-23 UTC	2016	2	23	2020	Schrimpf et al. 2020	Schrimpf MB, Che-Castaldo C, Lynch HJ (2020) Regional breeding bird assessment of the Antarctic Peninsula. - Polar Biology 43: 111-122.	MaterialCitation	Animalia	Chordata	Aves	Charadriiformes	Laridae	Larus	dominicanus		Catalogue of Life	NA	NA	KEGU	unknown	NA	39	kelp_gulls	AD	Additional Data	NA	NA	-62.5938	-64.734	Y	185.5	NA		Danco Island	DANC		B		NA
SATBD_507	809	Larus dominicanus	Kelp gull	-62.59749	-64.73453	3	NA	2016-12-12 UTC	2016	12	12	2020	Schrimpf et al. 2020	Schrimpf MB, Che-Castaldo C, Lynch HJ (2020) Regional breeding bird assessment of the Antarctic Peninsula. - Polar Biology 43: 111-122.	MaterialCitation	Animalia	Chordata	Aves	Charadriiformes	Laridae	Larus	dominicanus		Catalogue of Life	NA	NA	KEGU	unknown	NA	39	kelp_gulls	AD	Additional Data	NA	NA	-62.5938	-64.734	Y	185.5	NA		Danco Island	DANC		NB		NA
SATBD_508	809	Larus dominicanus	Kelp gull	-62.59749	-64.73453	3	NA	2017-01-20 UTC	2017	1	20	2020	Schrimpf et al. 2020	Schrimpf MB, Che-Castaldo C, Lynch HJ (2020) Regional breeding bird assessment of the Antarctic Peninsula. - Polar Biology 43: 111-122.	MaterialCitation	Animalia	Chordata	Aves	Charadriiformes	Laridae	Larus	dominicanus		Catalogue of Life	NA	NA	KEGU	unknown	NA	39	kelp_gulls	AD	Additional Data	NA	NA	-62.5938	-64.734	Y	185.5	NA		Danco Island	DANC		B		NA
SATBD_509	809	Larus dominicanus	Kelp gull	-62.86916	-64.71629	3	NA	2005-01-03 UTC	2005	1	3	2020	Schrimpf et al. 2020	Schrimpf MB, Che-Castaldo C, Lynch HJ (2020) Regional breeding bird assessment of the Antarctic Peninsula. - Polar Biology 43: 111-122.	MaterialCitation	Animalia	Chordata	Aves	Charadriiformes	Laridae	Larus	dominicanus		Catalogue of Life	NA	NA	KEGU	unknown	NA	39	kelp_gulls	AD	Additional Data	NA	NA	-62.864	-64.717	Y	258.2	NA		Useful Island	USEF		B		NA
SATBD_510	809	Larus dominicanus	Kelp gull	-62.86916	-64.71629	3	NA	2007-11-24 UTC	2007	11	24	2020	Schrimpf et al. 2020	Schrimpf MB, Che-Castaldo C, Lynch HJ (2020) Regional breeding bird assessment of the Antarctic Peninsula. - Polar Biology 43: 111-122.	MaterialCitation	Animalia	Chordata	Aves	Charadriiformes	Laridae	Larus	dominicanus		Catalogue of Life	NA	NA	KEGU	unknown	NA	39	kelp_gulls	AD	Additional Data	NA	NA	-62.864	-64.717	Y	258.2	NA		Useful Island	USEF		NB		NA
SATBD_511	809	Larus dominicanus	Kelp gull	-62.86916	-64.71629	3	NA	2007-12-09 UTC	2007	12	9	2020	Schrimpf et al. 2020	Schrimpf MB, Che-Castaldo C, Lynch HJ (2020) Regional breeding bird assessment of the Antarctic Peninsula. - Polar Biology 43: 111-122.	MaterialCitation	Animalia	Chordata	Aves	Charadriiformes	Laridae	Larus	dominicanus		Catalogue of Life	NA	NA	KEGU	unknown	NA	39	kelp_gulls	AD	Additional Data	NA	NA	-62.864	-64.717	Y	258.2	NA		Useful Island	USEF		NB		NA
SATBD_512	809	Larus dominicanus	Kelp gull	-62.86916	-64.71629	3	NA	2008-11-09 UTC	2008	11	9	2020	Schrimpf et al. 2020	Schrimpf MB, Che-Castaldo C, Lynch HJ (2020) Regional breeding bird assessment of the Antarctic Peninsula. - Polar Biology 43: 111-122.	MaterialCitation	Animalia	Chordata	Aves	Charadriiformes	Laridae	Larus	dominicanus		Catalogue of Life	NA	NA	KEGU	unknown	NA	39	kelp_gulls	AD	Additional Data	NA	NA	-62.864	-64.717	Y	258.2	NA		Useful Island	USEF		NB		NA
SATBD_513	809	Larus dominicanus	Kelp gull	-62.86916	-64.71629	3	NA	2008-11-20 UTC	2008	11	20	2020	Schrimpf et al. 2020	Schrimpf MB, Che-Castaldo C, Lynch HJ (2020) Regional breeding bird assessment of the Antarctic Peninsula. - Polar Biology 43: 111-122.	MaterialCitation	Animalia	Chordata	Aves	Charadriiformes	Laridae	Larus	dominicanus		Catalogue of Life	NA	NA	KEGU	unknown	NA	39	kelp_gulls	AD	Additional Data	NA	NA	-62.864	-64.717	Y	258.2	NA		Useful Island	USEF		NB		NA
SATBD_514	809	Larus dominicanus	Kelp gull	-62.86916	-64.71629	3	NA	2010-11-24 UTC	2010	11	24	2020	Schrimpf et al. 2020	Schrimpf MB, Che-Castaldo C, Lynch HJ (2020) Regional breeding bird assessment of the Antarctic Peninsula. - Polar Biology 43: 111-122.	MaterialCitation	Animalia	Chordata	Aves	Charadriiformes	Laridae	Larus	dominicanus		Catalogue of Life	NA	NA	KEGU	unknown	NA	39	kelp_gulls	AD	Additional Data	NA	NA	-62.864	-64.717	Y	258.2	NA		Useful Island	USEF		NB		NA
SATBD_515	809	Larus dominicanus	Kelp gull	-62.86916	-64.71629	3	NA	2015-12-24 UTC	2015	12	24	2020	Schrimpf et al. 2020	Schrimpf MB, Che-Castaldo C, Lynch HJ (2020) Regional breeding bird assessment of the Antarctic Peninsula. - Polar Biology 43: 111-122.	MaterialCitation	Animalia	Chordata	Aves	Charadriiformes	Laridae	Larus	dominicanus		Catalogue of Life	NA	NA	KEGU	unknown	NA	39	kelp_gulls	AD	Additional Data	NA	NA	-62.864	-64.717	Y	258.2	NA		Useful Island	USEF		B		NA
SATBD_516	809	Larus dominicanus	Kelp gull	-63.18466	-64.71133	3	NA	2015-12-31 UTC	2015	12	31	2020	Schrimpf et al. 2020	Schrimpf MB, Che-Castaldo C, Lynch HJ (2020) Regional breeding bird assessment of the Antarctic Peninsula. - Polar Biology 43: 111-122.	MaterialCitation	Animalia	Chordata	Aves	Charadriiformes	Laridae	Larus	dominicanus		Catalogue of Life	NA	NA	KEGU	unknown	NA	39	kelp_gulls	AD	Additional Data	NA	NA	-63.18278	-64.71083	Y	105	NA		Cape Astrup	ASTU		B		NA
SATBD_517	809	Larus dominicanus	Kelp gull	-62.7631	-64.7066	3	NA	2007-12-09 UTC	2007	12	9	2020	Schrimpf et al. 2020	Schrimpf MB, Che-Castaldo C, Lynch HJ (2020) Regional breeding bird assessment of the Antarctic Peninsula. - Polar Biology 43: 111-122.	MaterialCitation	Animalia	Chordata	Aves	Charadriiformes	Laridae	Larus	dominicanus		Catalogue of Life	NA	NA	KEGU	unknown	NA	39	kelp_gulls	AD	Additional Data	NA	NA	-62.7631	-64.7066	N	0	NA		Ketley Point	KETL		NB		NA
SATBD_518	809	Larus dominicanus	Kelp gull	-62.64568	-64.68841	3	NA	2007-12-26 UTC	2007	12	26	2020	Schrimpf et al. 2020	Schrimpf MB, Che-Castaldo C, Lynch HJ (2020) Regional breeding bird assessment of the Antarctic Peninsula. - Polar Biology 43: 111-122.	MaterialCitation	Animalia	Chordata	Aves	Charadriiformes	Laridae	Larus	dominicanus		Catalogue of Life	NA	NA	KEGU	unknown	NA	39	kelp_gulls	AD	Additional Data	NA	NA	-62.6436	-64.6884	Y	99.2	NA		Ronge Island East	RONE		B		NA
SATBD_519	809	Larus dominicanus	Kelp gull	-62.64568	-64.68841	3	NA	2010-02-16 UTC	2010	2	16	2020	Schrimpf et al. 2020	Schrimpf MB, Che-Castaldo C, Lynch HJ (2020) Regional breeding bird assessment of the Antarctic Peninsula. - Polar Biology 43: 111-122.	MaterialCitation	Animalia	Chordata	Aves	Charadriiformes	Laridae	Larus	dominicanus		Catalogue of Life	NA	NA	KEGU	unknown	NA	39	kelp_gulls	AD	Additional Data	NA	NA	-62.6436	-64.6884	Y	99.2	NA		Ronge Island East	RONE		B		NA
SATBD_520	809	Larus dominicanus	Kelp gull	-62.64568	-64.68841	3	NA	2011-01-15 UTC	2011	1	15	2020	Schrimpf et al. 2020	Schrimpf MB, Che-Castaldo C, Lynch HJ (2020) Regional breeding bird assessment of the Antarctic Peninsula. - Polar Biology 43: 111-122.	MaterialCitation	Animalia	Chordata	Aves	Charadriiformes	Laridae	Larus	dominicanus		Catalogue of Life	NA	NA	KEGU	unknown	NA	39	kelp_gulls	AD	Additional Data	NA	NA	-62.6436	-64.6884	Y	99.2	NA		Ronge Island East	RONE		B		NA
SATBD_521	809	Larus dominicanus	Kelp gull	-62.64568	-64.68841	3	NA	2013-12-24 UTC	2013	12	24	2020	Schrimpf et al. 2020	Schrimpf MB, Che-Castaldo C, Lynch HJ (2020) Regional breeding bird assessment of the Antarctic Peninsula. - Polar Biology 43: 111-122.	MaterialCitation	Animalia	Chordata	Aves	Charadriiformes	Laridae	Larus	dominicanus		Catalogue of Life	NA	NA	KEGU	unknown	NA	39	kelp_gulls	AD	Additional Data	NA	NA	-62.6436	-64.6884	Y	99.2	NA		Ronge Island East	RONE		NB		NA
SATBD_522	809	Larus dominicanus	Kelp gull	-62.64568	-64.68841	3	NA	2015-01-12 UTC	2015	1	12	2020	Schrimpf et al. 2020	Schrimpf MB, Che-Castaldo C, Lynch HJ (2020) Regional breeding bird assessment of the Antarctic Peninsula. - Polar Biology 43: 111-122.	MaterialCitation	Animalia	Chordata	Aves	Charadriiformes	Laridae	Larus	dominicanus		Catalogue of Life	NA	NA	KEGU	unknown	NA	39	kelp_gulls	AD	Additional Data	NA	NA	-62.6436	-64.6884	Y	99.2	NA		Ronge Island East	RONE		NB		NA
SATBD_523	809	Larus dominicanus	Kelp gull	-62.64568	-64.68841	3	NA	2015-12-23 UTC	2015	12	23	2020	Schrimpf et al. 2020	Schrimpf MB, Che-Castaldo C, Lynch HJ (2020) Regional breeding bird assessment of the Antarctic Peninsula. - Polar Biology 43: 111-122.	MaterialCitation	Animalia	Chordata	Aves	Charadriiformes	Laridae	Larus	dominicanus		Catalogue of Life	NA	NA	KEGU	unknown	NA	39	kelp_gulls	AD	Additional Data	NA	NA	-62.6436	-64.6884	Y	99.2	NA		Ronge Island East	RONE		NB		NA
SATBD_524	809	Larus dominicanus	Kelp gull	-62.64568	-64.68841	3	NA	2016-01-16 UTC	2016	1	16	2020	Schrimpf et al. 2020	Schrimpf MB, Che-Castaldo C, Lynch HJ (2020) Regional breeding bird assessment of the Antarctic Peninsula. - Polar Biology 43: 111-122.	MaterialCitation	Animalia	Chordata	Aves	Charadriiformes	Laridae	Larus	dominicanus		Catalogue of Life	NA	NA	KEGU	unknown	NA	39	kelp_gulls	AD	Additional Data	NA	NA	-62.6436	-64.6884	Y	99.2	NA		Ronge Island East	RONE		B		NA
SATBD_525	809	Larus dominicanus	Kelp gull	-62.64568	-64.68841	3	NA	2016-12-28 UTC	2016	12	28	2020	Schrimpf et al. 2020	Schrimpf MB, Che-Castaldo C, Lynch HJ (2020) Regional breeding bird assessment of the Antarctic Peninsula. - Polar Biology 43: 111-122.	MaterialCitation	Animalia	Chordata	Aves	Charadriiformes	Laridae	Larus	dominicanus		Catalogue of Life	NA	NA	KEGU	unknown	NA	39	kelp_gulls	AD	Additional Data	NA	NA	-62.6436	-64.6884	Y	99.2	NA		Ronge Island East	RONE		B		NA
SATBD_526	809	Larus dominicanus	Kelp gull	-62.62536	-64.68406	3	NA	1995-11-27 UTC	1995	11	27	2020	Schrimpf et al. 2020	Schrimpf MB, Che-Castaldo C, Lynch HJ (2020) Regional breeding bird assessment of the Antarctic Peninsula. - Polar Biology 43: 111-122.	MaterialCitation	Animalia	Chordata	Aves	Charadriiformes	Laridae	Larus	dominicanus		Catalogue of Life	NA	NA	KEGU	unknown	NA	39	kelp_gulls	AD	Additional Data	NA	NA	-62.626	-64.684	Y	31.1	NA		Cuverville Island	CUVE		NB		NA
SATBD_527	809	Larus dominicanus	Kelp gull	-62.62536	-64.68406	3	NA	2003-01-02 UTC	2003	1	2	2020	Schrimpf et al. 2020	Schrimpf MB, Che-Castaldo C, Lynch HJ (2020) Regional breeding bird assessment of the Antarctic Peninsula. - Polar Biology 43: 111-122.	MaterialCitation	Animalia	Chordata	Aves	Charadriiformes	Laridae	Larus	dominicanus		Catalogue of Life	NA	NA	KEGU	unknown	NA	39	kelp_gulls	AD	Additional Data	NA	NA	-62.626	-64.684	Y	31.1	NA		Cuverville Island	CUVE		B		NA
SATBD_528	809	Larus dominicanus	Kelp gull	-62.62536	-64.68406	3	NA	2003-02-14 UTC	2003	2	14	2020	Schrimpf et al. 2020	Schrimpf MB, Che-Castaldo C, Lynch HJ (2020) Regional breeding bird assessment of the Antarctic Peninsula. - Polar Biology 43: 111-122.	MaterialCitation	Animalia	Chordata	Aves	Charadriiformes	Laridae	Larus	dominicanus		Catalogue of Life	NA	NA	KEGU	unknown	NA	39	kelp_gulls	AD	Additional Data	NA	NA	-62.626	-64.684	Y	31.1	NA		Cuverville Island	CUVE		NB		NA
SATBD_529	809	Larus dominicanus	Kelp gull	-62.62536	-64.68406	3	NA	2004-01-01 UTC	2004	1	1	2020	Schrimpf et al. 2020	Schrimpf MB, Che-Castaldo C, Lynch HJ (2020) Regional breeding bird assessment of the Antarctic Peninsula. - Polar Biology 43: 111-122.	MaterialCitation	Animalia	Chordata	Aves	Charadriiformes	Laridae	Larus	dominicanus		Catalogue of Life	NA	NA	KEGU	unknown	NA	39	kelp_gulls	AD	Additional Data	NA	NA	-62.626	-64.684	Y	31.1	NA		Cuverville Island	CUVE		B		NA
SATBD_530	809	Larus dominicanus	Kelp gull	-62.62536	-64.68406	3	NA	2005-01-14 UTC	2005	1	14	2020	Schrimpf et al. 2020	Schrimpf MB, Che-Castaldo C, Lynch HJ (2020) Regional breeding bird assessment of the Antarctic Peninsula. - Polar Biology 43: 111-122.	MaterialCitation	Animalia	Chordata	Aves	Charadriiformes	Laridae	Larus	dominicanus		Catalogue of Life	NA	NA	KEGU	unknown	NA	39	kelp_gulls	AD	Additional Data	NA	NA	-62.626	-64.684	Y	31.1	NA		Cuverville Island	CUVE		NB		NA
SATBD_531	809	Larus dominicanus	Kelp gull	-62.62536	-64.68406	3	NA	2005-11-22 UTC	2005	11	22	2020	Schrimpf et al. 2020	Schrimpf MB, Che-Castaldo C, Lynch HJ (2020) Regional breeding bird assessment of the Antarctic Peninsula. - Polar Biology 43: 111-122.	MaterialCitation	Animalia	Chordata	Aves	Charadriiformes	Laridae	Larus	dominicanus		Catalogue of Life	NA	NA	KEGU	unknown	NA	39	kelp_gulls	AD	Additional Data	NA	NA	-62.626	-64.684	Y	31.1	NA		Cuverville Island	CUVE		B		NA
SATBD_532	809	Larus dominicanus	Kelp gull	-62.62536	-64.68406	3	NA	2006-02-05 UTC	2006	2	5	2020	Schrimpf et al. 2020	Schrimpf MB, Che-Castaldo C, Lynch HJ (2020) Regional breeding bird assessment of the Antarctic Peninsula. - Polar Biology 43: 111-122.	MaterialCitation	Animalia	Chordata	Aves	Charadriiformes	Laridae	Larus	dominicanus		Catalogue of Life	NA	NA	KEGU	unknown	NA	39	kelp_gulls	AD	Additional Data	NA	NA	-62.626	-64.684	Y	31.1	NA		Cuverville Island	CUVE		B		NA
SATBD_533	809	Larus dominicanus	Kelp gull	-62.62536	-64.68406	3	NA	2007-01-04 UTC	2007	1	4	2020	Schrimpf et al. 2020	Schrimpf MB, Che-Castaldo C, Lynch HJ (2020) Regional breeding bird assessment of the Antarctic Peninsula. - Polar Biology 43: 111-122.	MaterialCitation	Animalia	Chordata	Aves	Charadriiformes	Laridae	Larus	dominicanus		Catalogue of Life	NA	NA	KEGU	unknown	NA	39	kelp_gulls	AD	Additional Data	NA	NA	-62.626	-64.684	Y	31.1	NA		Cuverville Island	CUVE		B		NA
SATBD_534	809	Larus dominicanus	Kelp gull	-62.62536	-64.68406	3	NA	2007-11-15 UTC	2007	11	15	2020	Schrimpf et al. 2020	Schrimpf MB, Che-Castaldo C, Lynch HJ (2020) Regional breeding bird assessment of the Antarctic Peninsula. - Polar Biology 43: 111-122.	MaterialCitation	Animalia	Chordata	Aves	Charadriiformes	Laridae	Larus	dominicanus		Catalogue of Life	NA	NA	KEGU	unknown	NA	39	kelp_gulls	AD	Additional Data	NA	NA	-62.626	-64.684	Y	31.1	NA		Cuverville Island	CUVE		NB		NA
SATBD_535	809	Larus dominicanus	Kelp gull	-62.62536	-64.68406	3	NA	2007-12-15 UTC	2007	12	15	2020	Schrimpf et al. 2020	Schrimpf MB, Che-Castaldo C, Lynch HJ (2020) Regional breeding bird assessment of the Antarctic Peninsula. - Polar Biology 43: 111-122.	MaterialCitation	Animalia	Chordata	Aves	Charadriiformes	Laridae	Larus	dominicanus		Catalogue of Life	NA	NA	KEGU	unknown	NA	39	kelp_gulls	AD	Additional Data	NA	NA	-62.626	-64.684	Y	31.1	NA		Cuverville Island	CUVE		NB		NA
SATBD_536	809	Larus dominicanus	Kelp gull	-62.62536	-64.68406	3	NA	2007-12-26 UTC	2007	12	26	2020	Schrimpf et al. 2020	Schrimpf MB, Che-Castaldo C, Lynch HJ (2020) Regional breeding bird assessment of the Antarctic Peninsula. - Polar Biology 43: 111-122.	MaterialCitation	Animalia	Chordata	Aves	Charadriiformes	Laridae	Larus	dominicanus		Catalogue of Life	NA	NA	KEGU	unknown	NA	39	kelp_gulls	AD	Additional Data	NA	NA	-62.626	-64.684	Y	31.1	NA		Cuverville Island	CUVE		B		NA
SATBD_537	809	Larus dominicanus	Kelp gull	-62.62536	-64.68406	3	NA	2008-12-07 UTC	2008	12	7	2020	Schrimpf et al. 2020	Schrimpf MB, Che-Castaldo C, Lynch HJ (2020) Regional breeding bird assessment of the Antarctic Peninsula. - Polar Biology 43: 111-122.	MaterialCitation	Animalia	Chordata	Aves	Charadriiformes	Laridae	Larus	dominicanus		Catalogue of Life	NA	NA	KEGU	unknown	NA	39	kelp_gulls	AD	Additional Data	NA	NA	-62.626	-64.684	Y	31.1	NA		Cuverville Island	CUVE		NB		NA
SATBD_538	809	Larus dominicanus	Kelp gull	-62.62536	-64.68406	3	NA	2009-01-18 UTC	2009	1	18	2020	Schrimpf et al. 2020	Schrimpf MB, Che-Castaldo C, Lynch HJ (2020) Regional breeding bird assessment of the Antarctic Peninsula. - Polar Biology 43: 111-122.	MaterialCitation	Animalia	Chordata	Aves	Charadriiformes	Laridae	Larus	dominicanus		Catalogue of Life	NA	NA	KEGU	unknown	NA	39	kelp_gulls	AD	Additional Data	NA	NA	-62.626	-64.684	Y	31.1	NA		Cuverville Island	CUVE		B		NA
SATBD_539	809	Larus dominicanus	Kelp gull	-62.62536	-64.68406	3	NA	2010-12-02 UTC	2010	12	2	2020	Schrimpf et al. 2020	Schrimpf MB, Che-Castaldo C, Lynch HJ (2020) Regional breeding bird assessment of the Antarctic Peninsula. - Polar Biology 43: 111-122.	MaterialCitation	Animalia	Chordata	Aves	Charadriiformes	Laridae	Larus	dominicanus		Catalogue of Life	NA	NA	KEGU	unknown	NA	39	kelp_gulls	AD	Additional Data	NA	NA	-62.626	-64.684	Y	31.1	NA		Cuverville Island	CUVE		NB		NA
SATBD_540	809	Larus dominicanus	Kelp gull	-62.62536	-64.68406	3	NA	2010-12-15 UTC	2010	12	15	2020	Schrimpf et al. 2020	Schrimpf MB, Che-Castaldo C, Lynch HJ (2020) Regional breeding bird assessment of the Antarctic Peninsula. - Polar Biology 43: 111-122.	MaterialCitation	Animalia	Chordata	Aves	Charadriiformes	Laridae	Larus	dominicanus		Catalogue of Life	NA	NA	KEGU	unknown	NA	39	kelp_gulls	AD	Additional Data	NA	NA	-62.626	-64.684	Y	31.1	NA		Cuverville Island	CUVE		NB		NA
SATBD_541	809	Larus dominicanus	Kelp gull	-62.62536	-64.68406	3	NA	2011-01-15 UTC	2011	1	15	2020	Schrimpf et al. 2020	Schrimpf MB, Che-Castaldo C, Lynch HJ (2020) Regional breeding bird assessment of the Antarctic Peninsula. - Polar Biology 43: 111-122.	MaterialCitation	Animalia	Chordata	Aves	Charadriiformes	Laridae	Larus	dominicanus		Catalogue of Life	NA	NA	KEGU	unknown	NA	39	kelp_gulls	AD	Additional Data	NA	NA	-62.626	-64.684	Y	31.1	NA		Cuverville Island	CUVE		B		NA
SATBD_542	809	Larus dominicanus	Kelp gull	-62.62536	-64.68406	3	NA	2011-12-03 UTC	2011	12	3	2020	Schrimpf et al. 2020	Schrimpf MB, Che-Castaldo C, Lynch HJ (2020) Regional breeding bird assessment of the Antarctic Peninsula. - Polar Biology 43: 111-122.	MaterialCitation	Animalia	Chordata	Aves	Charadriiformes	Laridae	Larus	dominicanus		Catalogue of Life	NA	NA	KEGU	unknown	NA	39	kelp_gulls	AD	Additional Data	NA	NA	-62.626	-64.684	Y	31.1	NA		Cuverville Island	CUVE		B		NA
SATBD_543	809	Larus dominicanus	Kelp gull	-62.62536	-64.68406	3	NA	2011-12-23 UTC	2011	12	23	2020	Schrimpf et al. 2020	Schrimpf MB, Che-Castaldo C, Lynch HJ (2020) Regional breeding bird assessment of the Antarctic Peninsula. - Polar Biology 43: 111-122.	MaterialCitation	Animalia	Chordata	Aves	Charadriiformes	Laridae	Larus	dominicanus		Catalogue of Life	NA	NA	KEGU	unknown	NA	39	kelp_gulls	AD	Additional Data	NA	NA	-62.626	-64.684	Y	31.1	NA		Cuverville Island	CUVE		B		NA
SATBD_544	809	Larus dominicanus	Kelp gull	-62.62536	-64.68406	3	NA	2012-01-23 UTC	2012	1	23	2020	Schrimpf et al. 2020	Schrimpf MB, Che-Castaldo C, Lynch HJ (2020) Regional breeding bird assessment of the Antarctic Peninsula. - Polar Biology 43: 111-122.	MaterialCitation	Animalia	Chordata	Aves	Charadriiformes	Laridae	Larus	dominicanus		Catalogue of Life	NA	NA	KEGU	unknown	NA	39	kelp_gulls	AD	Additional Data	NA	NA	-62.626	-64.684	Y	31.1	NA		Cuverville Island	CUVE		B		NA
SATBD_545	809	Larus dominicanus	Kelp gull	-62.62536	-64.68406	3	NA	2012-12-12 UTC	2012	12	12	2020	Schrimpf et al. 2020	Schrimpf MB, Che-Castaldo C, Lynch HJ (2020) Regional breeding bird assessment of the Antarctic Peninsula. - Polar Biology 43: 111-122.	MaterialCitation	Animalia	Chordata	Aves	Charadriiformes	Laridae	Larus	dominicanus		Catalogue of Life	NA	NA	KEGU	unknown	NA	39	kelp_gulls	AD	Additional Data	NA	NA	-62.626	-64.684	Y	31.1	NA		Cuverville Island	CUVE		NB		NA
SATBD_546	809	Larus dominicanus	Kelp gull	-62.62536	-64.68406	3	NA	2013-01-05 UTC	2013	1	5	2020	Schrimpf et al. 2020	Schrimpf MB, Che-Castaldo C, Lynch HJ (2020) Regional breeding bird assessment of the Antarctic Peninsula. - Polar Biology 43: 111-122.	MaterialCitation	Animalia	Chordata	Aves	Charadriiformes	Laridae	Larus	dominicanus		Catalogue of Life	NA	NA	KEGU	unknown	NA	39	kelp_gulls	AD	Additional Data	NA	NA	-62.626	-64.684	Y	31.1	NA		Cuverville Island	CUVE		NB		NA
SATBD_547	809	Larus dominicanus	Kelp gull	-62.62536	-64.68406	3	NA	2013-12-13 UTC	2013	12	13	2020	Schrimpf et al. 2020	Schrimpf MB, Che-Castaldo C, Lynch HJ (2020) Regional breeding bird assessment of the Antarctic Peninsula. - Polar Biology 43: 111-122.	MaterialCitation	Animalia	Chordata	Aves	Charadriiformes	Laridae	Larus	dominicanus		Catalogue of Life	NA	NA	KEGU	unknown	NA	39	kelp_gulls	AD	Additional Data	NA	NA	-62.626	-64.684	Y	31.1	NA		Cuverville Island	CUVE		B		NA
SATBD_548	809	Larus dominicanus	Kelp gull	-62.62536	-64.68406	3	NA	2014-01-23 UTC	2014	1	23	2020	Schrimpf et al. 2020	Schrimpf MB, Che-Castaldo C, Lynch HJ (2020) Regional breeding bird assessment of the Antarctic Peninsula. - Polar Biology 43: 111-122.	MaterialCitation	Animalia	Chordata	Aves	Charadriiformes	Laridae	Larus	dominicanus		Catalogue of Life	NA	NA	KEGU	unknown	NA	39	kelp_gulls	AD	Additional Data	NA	NA	-62.626	-64.684	Y	31.1	NA		Cuverville Island	CUVE		NB		NA
SATBD_549	809	Larus dominicanus	Kelp gull	-62.62536	-64.68406	3	NA	2014-12-23 UTC	2014	12	23	2020	Schrimpf et al. 2020	Schrimpf MB, Che-Castaldo C, Lynch HJ (2020) Regional breeding bird assessment of the Antarctic Peninsula. - Polar Biology 43: 111-122.	MaterialCitation	Animalia	Chordata	Aves	Charadriiformes	Laridae	Larus	dominicanus		Catalogue of Life	NA	NA	KEGU	unknown	NA	39	kelp_gulls	AD	Additional Data	NA	NA	-62.626	-64.684	Y	31.1	NA		Cuverville Island	CUVE		NB		NA
SATBD_550	809	Larus dominicanus	Kelp gull	-62.62536	-64.68406	3	NA	2014-12-24 UTC	2014	12	24	2020	Schrimpf et al. 2020	Schrimpf MB, Che-Castaldo C, Lynch HJ (2020) Regional breeding bird assessment of the Antarctic Peninsula. - Polar Biology 43: 111-122.	MaterialCitation	Animalia	Chordata	Aves	Charadriiformes	Laridae	Larus	dominicanus		Catalogue of Life	NA	NA	KEGU	unknown	NA	39	kelp_gulls	AD	Additional Data	NA	NA	-62.626	-64.684	Y	31.1	NA		Cuverville Island	CUVE		B		NA
SATBD_551	809	Larus dominicanus	Kelp gull	-62.62536	-64.68406	3	NA	2015-01-22 UTC	2015	1	22	2020	Schrimpf et al. 2020	Schrimpf MB, Che-Castaldo C, Lynch HJ (2020) Regional breeding bird assessment of the Antarctic Peninsula. - Polar Biology 43: 111-122.	MaterialCitation	Animalia	Chordata	Aves	Charadriiformes	Laridae	Larus	dominicanus		Catalogue of Life	NA	NA	KEGU	unknown	NA	39	kelp_gulls	AD	Additional Data	NA	NA	-62.626	-64.684	Y	31.1	NA		Cuverville Island	CUVE		B		NA
SATBD_552	809	Larus dominicanus	Kelp gull	-62.62536	-64.68406	3	NA	2015-02-01 UTC	2015	2	1	2020	Schrimpf et al. 2020	Schrimpf MB, Che-Castaldo C, Lynch HJ (2020) Regional breeding bird assessment of the Antarctic Peninsula. - Polar Biology 43: 111-122.	MaterialCitation	Animalia	Chordata	Aves	Charadriiformes	Laridae	Larus	dominicanus		Catalogue of Life	NA	NA	KEGU	unknown	NA	39	kelp_gulls	AD	Additional Data	NA	NA	-62.626	-64.684	Y	31.1	NA		Cuverville Island	CUVE		NB		NA
SATBD_553	809	Larus dominicanus	Kelp gull	-62.62536	-64.68406	3	NA	2015-11-06 UTC	2015	11	6	2020	Schrimpf et al. 2020	Schrimpf MB, Che-Castaldo C, Lynch HJ (2020) Regional breeding bird assessment of the Antarctic Peninsula. - Polar Biology 43: 111-122.	MaterialCitation	Animalia	Chordata	Aves	Charadriiformes	Laridae	Larus	dominicanus		Catalogue of Life	NA	NA	KEGU	unknown	NA	39	kelp_gulls	AD	Additional Data	NA	NA	-62.626	-64.684	Y	31.1	NA		Cuverville Island	CUVE		NB		NA
SATBD_554	809	Larus dominicanus	Kelp gull	-62.62536	-64.68406	3	NA	2015-12-15 UTC	2015	12	15	2020	Schrimpf et al. 2020	Schrimpf MB, Che-Castaldo C, Lynch HJ (2020) Regional breeding bird assessment of the Antarctic Peninsula. - Polar Biology 43: 111-122.	MaterialCitation	Animalia	Chordata	Aves	Charadriiformes	Laridae	Larus	dominicanus		Catalogue of Life	NA	NA	KEGU	unknown	NA	39	kelp_gulls	AD	Additional Data	NA	NA	-62.626	-64.684	Y	31.1	NA		Cuverville Island	CUVE		NB		NA
SATBD_555	809	Larus dominicanus	Kelp gull	-62.62536	-64.68406	3	NA	2016-01-20 UTC	2016	1	20	2020	Schrimpf et al. 2020	Schrimpf MB, Che-Castaldo C, Lynch HJ (2020) Regional breeding bird assessment of the Antarctic Peninsula. - Polar Biology 43: 111-122.	MaterialCitation	Animalia	Chordata	Aves	Charadriiformes	Laridae	Larus	dominicanus		Catalogue of Life	NA	NA	KEGU	unknown	NA	39	kelp_gulls	AD	Additional Data	NA	NA	-62.626	-64.684	Y	31.1	NA		Cuverville Island	CUVE		NB		NA
SATBD_556	809	Larus dominicanus	Kelp gull	-62.62536	-64.68406	3	NA	2016-12-25 UTC	2016	12	25	2020	Schrimpf et al. 2020	Schrimpf MB, Che-Castaldo C, Lynch HJ (2020) Regional breeding bird assessment of the Antarctic Peninsula. - Polar Biology 43: 111-122.	MaterialCitation	Animalia	Chordata	Aves	Charadriiformes	Laridae	Larus	dominicanus		Catalogue of Life	NA	NA	KEGU	unknown	NA	39	kelp_gulls	AD	Additional Data	NA	NA	-62.626	-64.684	Y	31.1	NA		Cuverville Island	CUVE		B		NA
SATBD_557	809	Larus dominicanus	Kelp gull	-62.6696	-64.6694	3	NA	2004-12-20 UTC	2004	12	20	2020	Schrimpf et al. 2020	Schrimpf MB, Che-Castaldo C, Lynch HJ (2020) Regional breeding bird assessment of the Antarctic Peninsula. - Polar Biology 43: 111-122.	MaterialCitation	Animalia	Chordata	Aves	Charadriiformes	Laridae	Larus	dominicanus		Catalogue of Life	NA	NA	KEGU	unknown	NA	39	kelp_gulls	AD	Additional Data	NA	NA	-62.6696	-64.6694	GeorPo	875.3	NA		Georges Point (Ronge Island)	GEOR		NB		NA
SATBD_558	809	Larus dominicanus	Kelp gull	-62.6696	-64.6694	3	NA	2005-01-14 UTC	2005	1	14	2020	Schrimpf et al. 2020	Schrimpf MB, Che-Castaldo C, Lynch HJ (2020) Regional breeding bird assessment of the Antarctic Peninsula. - Polar Biology 43: 111-122.	MaterialCitation	Animalia	Chordata	Aves	Charadriiformes	Laridae	Larus	dominicanus		Catalogue of Life	NA	NA	KEGU	unknown	NA	39	kelp_gulls	AD	Additional Data	NA	NA	-62.6696	-64.6694	GeorPo	875.3	NA		Georges Point (Ronge Island)	GEOR		NB		NA
SATBD_559	809	Larus dominicanus	Kelp gull	-62.6696	-64.6694	3	NA	2005-12-26 UTC	2005	12	26	2020	Schrimpf et al. 2020	Schrimpf MB, Che-Castaldo C, Lynch HJ (2020) Regional breeding bird assessment of the Antarctic Peninsula. - Polar Biology 43: 111-122.	MaterialCitation	Animalia	Chordata	Aves	Charadriiformes	Laridae	Larus	dominicanus		Catalogue of Life	NA	NA	KEGU	unknown	NA	39	kelp_gulls	AD	Additional Data	NA	NA	-62.6696	-64.6694	GeorPo	875.3	NA		Georges Point (Ronge Island)	GEOR		B		NA
SATBD_560	809	Larus dominicanus	Kelp gull	-62.6696	-64.6694	3	NA	2006-02-05 UTC	2006	2	5	2020	Schrimpf et al. 2020	Schrimpf MB, Che-Castaldo C, Lynch HJ (2020) Regional breeding bird assessment of the Antarctic Peninsula. - Polar Biology 43: 111-122.	MaterialCitation	Animalia	Chordata	Aves	Charadriiformes	Laridae	Larus	dominicanus		Catalogue of Life	NA	NA	KEGU	unknown	NA	39	kelp_gulls	AD	Additional Data	NA	NA	-62.6696	-64.6694	GeorPo	875.3	NA		Georges Point (Ronge Island)	GEOR		B		NA
SATBD_561	809	Larus dominicanus	Kelp gull	-62.6696	-64.6694	3	NA	2006-11-22 UTC	2006	11	22	2020	Schrimpf et al. 2020	Schrimpf MB, Che-Castaldo C, Lynch HJ (2020) Regional breeding bird assessment of the Antarctic Peninsula. - Polar Biology 43: 111-122.	MaterialCitation	Animalia	Chordata	Aves	Charadriiformes	Laridae	Larus	dominicanus		Catalogue of Life	NA	NA	KEGU	unknown	NA	39	kelp_gulls	AD	Additional Data	NA	NA	-62.6696	-64.6694	GeorPo	875.3	NA		Georges Point (Ronge Island)	GEOR		B		NA
SATBD_562	809	Larus dominicanus	Kelp gull	-62.6696	-64.6694	3	NA	2007-01-26 UTC	2007	1	26	2020	Schrimpf et al. 2020	Schrimpf MB, Che-Castaldo C, Lynch HJ (2020) Regional breeding bird assessment of the Antarctic Peninsula. - Polar Biology 43: 111-122.	MaterialCitation	Animalia	Chordata	Aves	Charadriiformes	Laridae	Larus	dominicanus		Catalogue of Life	NA	NA	KEGU	unknown	NA	39	kelp_gulls	AD	Additional Data	NA	NA	-62.6696	-64.6694	GeorPo	875.3	NA		Georges Point (Ronge Island)	GEOR		NB		NA
SATBD_563	809	Larus dominicanus	Kelp gull	-62.6696	-64.6694	3	NA	2007-02-14 UTC	2007	2	14	2020	Schrimpf et al. 2020	Schrimpf MB, Che-Castaldo C, Lynch HJ (2020) Regional breeding bird assessment of the Antarctic Peninsula. - Polar Biology 43: 111-122.	MaterialCitation	Animalia	Chordata	Aves	Charadriiformes	Laridae	Larus	dominicanus		Catalogue of Life	NA	NA	KEGU	unknown	NA	39	kelp_gulls	AD	Additional Data	NA	NA	-62.6696	-64.6694	GeorPo	875.3	NA		Georges Point (Ronge Island)	GEOR		NB		NA
SATBD_564	809	Larus dominicanus	Kelp gull	-62.6696	-64.6694	3	NA	2008-01-06 UTC	2008	1	6	2020	Schrimpf et al. 2020	Schrimpf MB, Che-Castaldo C, Lynch HJ (2020) Regional breeding bird assessment of the Antarctic Peninsula. - Polar Biology 43: 111-122.	MaterialCitation	Animalia	Chordata	Aves	Charadriiformes	Laridae	Larus	dominicanus		Catalogue of Life	NA	NA	KEGU	unknown	NA	39	kelp_gulls	AD	Additional Data	NA	NA	-62.6696	-64.6694	GeorPo	875.3	NA		Georges Point (Ronge Island)	GEOR		B		NA
SATBD_565	809	Larus dominicanus	Kelp gull	-62.6696	-64.6694	3	NA	2008-02-10 UTC	2008	2	10	2020	Schrimpf et al. 2020	Schrimpf MB, Che-Castaldo C, Lynch HJ (2020) Regional breeding bird assessment of the Antarctic Peninsula. - Polar Biology 43: 111-122.	MaterialCitation	Animalia	Chordata	Aves	Charadriiformes	Laridae	Larus	dominicanus		Catalogue of Life	NA	NA	KEGU	unknown	NA	39	kelp_gulls	AD	Additional Data	NA	NA	-62.6696	-64.6694	GeorPo	875.3	NA		Georges Point (Ronge Island)	GEOR		NB		NA
SATBD_566	809	Larus dominicanus	Kelp gull	-62.6696	-64.6694	3	NA	2008-12-22 UTC	2008	12	22	2020	Schrimpf et al. 2020	Schrimpf MB, Che-Castaldo C, Lynch HJ (2020) Regional breeding bird assessment of the Antarctic Peninsula. - Polar Biology 43: 111-122.	MaterialCitation	Animalia	Chordata	Aves	Charadriiformes	Laridae	Larus	dominicanus		Catalogue of Life	NA	NA	KEGU	unknown	NA	39	kelp_gulls	AD	Additional Data	NA	NA	-62.6696	-64.6694	GeorPo	875.3	NA		Georges Point (Ronge Island)	GEOR		NB		NA
SATBD_567	809	Larus dominicanus	Kelp gull	-62.6696	-64.6694	3	NA	2010-01-03 UTC	2010	1	3	2020	Schrimpf et al. 2020	Schrimpf MB, Che-Castaldo C, Lynch HJ (2020) Regional breeding bird assessment of the Antarctic Peninsula. - Polar Biology 43: 111-122.	MaterialCitation	Animalia	Chordata	Aves	Charadriiformes	Laridae	Larus	dominicanus		Catalogue of Life	NA	NA	KEGU	unknown	NA	39	kelp_gulls	AD	Additional Data	NA	NA	-62.6696	-64.6694	GeorPo	875.3	NA		Georges Point (Ronge Island)	GEOR		B		NA
SATBD_568	809	Larus dominicanus	Kelp gull	-62.6696	-64.6694	3	NA	2010-12-15 UTC	2010	12	15	2020	Schrimpf et al. 2020	Schrimpf MB, Che-Castaldo C, Lynch HJ (2020) Regional breeding bird assessment of the Antarctic Peninsula. - Polar Biology 43: 111-122.	MaterialCitation	Animalia	Chordata	Aves	Charadriiformes	Laridae	Larus	dominicanus		Catalogue of Life	NA	NA	KEGU	unknown	NA	39	kelp_gulls	AD	Additional Data	NA	NA	-62.6696	-64.6694	GeorPo	875.3	NA		Georges Point (Ronge Island)	GEOR		NB		NA
SATBD_569	809	Larus dominicanus	Kelp gull	-62.6696	-64.6694	3	NA	2011-12-13 UTC	2011	12	13	2020	Schrimpf et al. 2020	Schrimpf MB, Che-Castaldo C, Lynch HJ (2020) Regional breeding bird assessment of the Antarctic Peninsula. - Polar Biology 43: 111-122.	MaterialCitation	Animalia	Chordata	Aves	Charadriiformes	Laridae	Larus	dominicanus		Catalogue of Life	NA	NA	KEGU	unknown	NA	39	kelp_gulls	AD	Additional Data	NA	NA	-62.6696	-64.6694	GeorPo	875.3	NA		Georges Point (Ronge Island)	GEOR		NB		NA
SATBD_570	809	Larus dominicanus	Kelp gull	-62.6696	-64.6694	3	NA	2013-01-12 UTC	2013	1	12	2020	Schrimpf et al. 2020	Schrimpf MB, Che-Castaldo C, Lynch HJ (2020) Regional breeding bird assessment of the Antarctic Peninsula. - Polar Biology 43: 111-122.	MaterialCitation	Animalia	Chordata	Aves	Charadriiformes	Laridae	Larus	dominicanus		Catalogue of Life	NA	NA	KEGU	unknown	NA	39	kelp_gulls	AD	Additional Data	NA	NA	-62.6696	-64.6694	GeorPo	875.3	NA		Georges Point (Ronge Island)	GEOR		NB		NA
SATBD_571	809	Larus dominicanus	Kelp gull	-62.6696	-64.6694	3	NA	2013-12-14 UTC	2013	12	14	2020	Schrimpf et al. 2020	Schrimpf MB, Che-Castaldo C, Lynch HJ (2020) Regional breeding bird assessment of the Antarctic Peninsula. - Polar Biology 43: 111-122.	MaterialCitation	Animalia	Chordata	Aves	Charadriiformes	Laridae	Larus	dominicanus		Catalogue of Life	NA	NA	KEGU	unknown	NA	39	kelp_gulls	AD	Additional Data	NA	NA	-62.6696	-64.6694	GeorPo	875.3	NA		Georges Point (Ronge Island)	GEOR		NB		NA
SATBD_572	809	Larus dominicanus	Kelp gull	-62.6696	-64.6694	3	NA	2014-12-24 UTC	2014	12	24	2020	Schrimpf et al. 2020	Schrimpf MB, Che-Castaldo C, Lynch HJ (2020) Regional breeding bird assessment of the Antarctic Peninsula. - Polar Biology 43: 111-122.	MaterialCitation	Animalia	Chordata	Aves	Charadriiformes	Laridae	Larus	dominicanus		Catalogue of Life	NA	NA	KEGU	unknown	NA	39	kelp_gulls	AD	Additional Data	NA	NA	-62.6696	-64.6694	GeorPo	875.3	NA		Georges Point (Ronge Island)	GEOR		B		NA
SATBD_573	809	Larus dominicanus	Kelp gull	-62.6696	-64.6694	3	NA	2015-11-17 UTC	2015	11	17	2020	Schrimpf et al. 2020	Schrimpf MB, Che-Castaldo C, Lynch HJ (2020) Regional breeding bird assessment of the Antarctic Peninsula. - Polar Biology 43: 111-122.	MaterialCitation	Animalia	Chordata	Aves	Charadriiformes	Laridae	Larus	dominicanus		Catalogue of Life	NA	NA	KEGU	unknown	NA	39	kelp_gulls	AD	Additional Data	NA	NA	-62.6696	-64.6694	GeorPo	875.3	NA		Georges Point (Ronge Island)	GEOR		NB		NA
SATBD_574	809	Larus dominicanus	Kelp gull	-62.6696	-64.6694	3	NA	2016-01-15 UTC	2016	1	15	2020	Schrimpf et al. 2020	Schrimpf MB, Che-Castaldo C, Lynch HJ (2020) Regional breeding bird assessment of the Antarctic Peninsula. - Polar Biology 43: 111-122.	MaterialCitation	Animalia	Chordata	Aves	Charadriiformes	Laridae	Larus	dominicanus		Catalogue of Life	NA	NA	KEGU	unknown	NA	39	kelp_gulls	AD	Additional Data	NA	NA	-62.6696	-64.6694	GeorPo	875.3	NA		Georges Point (Ronge Island)	GEOR		NB		NA
SATBD_575	809	Larus dominicanus	Kelp gull	-62.6696	-64.6694	3	NA	2017-01-11 UTC	2017	1	11	2020	Schrimpf et al. 2020	Schrimpf MB, Che-Castaldo C, Lynch HJ (2020) Regional breeding bird assessment of the Antarctic Peninsula. - Polar Biology 43: 111-122.	MaterialCitation	Animalia	Chordata	Aves	Charadriiformes	Laridae	Larus	dominicanus		Catalogue of Life	NA	NA	KEGU	unknown	NA	39	kelp_gulls	AD	Additional Data	NA	NA	-62.6696	-64.6694	GeorPo	875.3	NA		Georges Point (Ronge Island)	GEOR		NB		NA
SATBD_576	809	Larus dominicanus	Kelp gull	-62.673	-64.662	3	NA	1996-12-04 UTC	1996	12	4	2020	Schrimpf et al. 2020	Schrimpf MB, Che-Castaldo C, Lynch HJ (2020) Regional breeding bird assessment of the Antarctic Peninsula. - Polar Biology 43: 111-122.	MaterialCitation	Animalia	Chordata	Aves	Charadriiformes	Laridae	Larus	dominicanus		Catalogue of Life	NA	NA	KEGU	unknown	NA	39	kelp_gulls	AD	Additional Data	NA	NA	-62.673	-64.662	OrneIs	1574.2	NA		Orne Islands	ORNE		NB		NA
SATBD_577	809	Larus dominicanus	Kelp gull	-62.673	-64.662	3	NA	1997-12-04 UTC	1997	12	4	2020	Schrimpf et al. 2020	Schrimpf MB, Che-Castaldo C, Lynch HJ (2020) Regional breeding bird assessment of the Antarctic Peninsula. - Polar Biology 43: 111-122.	MaterialCitation	Animalia	Chordata	Aves	Charadriiformes	Laridae	Larus	dominicanus		Catalogue of Life	NA	NA	KEGU	unknown	NA	39	kelp_gulls	AD	Additional Data	NA	NA	-62.673	-64.662	OrneIs	1574.2	NA		Orne Islands	ORNE		NB		NA
SATBD_578	809	Larus dominicanus	Kelp gull	-62.673	-64.662	3	NA	1998-12-06 UTC	1998	12	6	2020	Schrimpf et al. 2020	Schrimpf MB, Che-Castaldo C, Lynch HJ (2020) Regional breeding bird assessment of the Antarctic Peninsula. - Polar Biology 43: 111-122.	MaterialCitation	Animalia	Chordata	Aves	Charadriiformes	Laridae	Larus	dominicanus		Catalogue of Life	NA	NA	KEGU	unknown	NA	39	kelp_gulls	AD	Additional Data	NA	NA	-62.673	-64.662	OrneIs	1574.2	NA		Orne Islands	ORNE		NB		NA
SATBD_579	809	Larus dominicanus	Kelp gull	-62.673	-64.662	3	NA	1999-11-27 UTC	1999	11	27	2020	Schrimpf et al. 2020	Schrimpf MB, Che-Castaldo C, Lynch HJ (2020) Regional breeding bird assessment of the Antarctic Peninsula. - Polar Biology 43: 111-122.	MaterialCitation	Animalia	Chordata	Aves	Charadriiformes	Laridae	Larus	dominicanus		Catalogue of Life	NA	NA	KEGU	unknown	NA	39	kelp_gulls	AD	Additional Data	NA	NA	-62.673	-64.662	OrneIs	1574.2	NA		Orne Islands	ORNE		NB		NA
SATBD_580	809	Larus dominicanus	Kelp gull	-62.673	-64.662	3	NA	2002-02-07 UTC	2002	2	7	2020	Schrimpf et al. 2020	Schrimpf MB, Che-Castaldo C, Lynch HJ (2020) Regional breeding bird assessment of the Antarctic Peninsula. - Polar Biology 43: 111-122.	MaterialCitation	Animalia	Chordata	Aves	Charadriiformes	Laridae	Larus	dominicanus		Catalogue of Life	NA	NA	KEGU	unknown	NA	39	kelp_gulls	AD	Additional Data	NA	NA	-62.673	-64.662	OrneIs	1574.2	NA		Orne Islands	ORNE		NB		NA
SATBD_581	809	Larus dominicanus	Kelp gull	-62.673	-64.662	3	NA	2003-02-14 UTC	2003	2	14	2020	Schrimpf et al. 2020	Schrimpf MB, Che-Castaldo C, Lynch HJ (2020) Regional breeding bird assessment of the Antarctic Peninsula. - Polar Biology 43: 111-122.	MaterialCitation	Animalia	Chordata	Aves	Charadriiformes	Laridae	Larus	dominicanus		Catalogue of Life	NA	NA	KEGU	unknown	NA	39	kelp_gulls	AD	Additional Data	NA	NA	-62.673	-64.662	OrneIs	1574.2	NA		Orne Islands	ORNE		NB		NA
SATBD_582	809	Larus dominicanus	Kelp gull	-62.673	-64.662	3	NA	2005-11-22 UTC	2005	11	22	2020	Schrimpf et al. 2020	Schrimpf MB, Che-Castaldo C, Lynch HJ (2020) Regional breeding bird assessment of the Antarctic Peninsula. - Polar Biology 43: 111-122.	MaterialCitation	Animalia	Chordata	Aves	Charadriiformes	Laridae	Larus	dominicanus		Catalogue of Life	NA	NA	KEGU	unknown	NA	39	kelp_gulls	AD	Additional Data	NA	NA	-62.673	-64.662	OrneIs	1574.2	NA		Orne Islands	ORNE		B		NA
SATBD_583	809	Larus dominicanus	Kelp gull	-62.673	-64.662	3	NA	2006-02-05 UTC	2006	2	5	2020	Schrimpf et al. 2020	Schrimpf MB, Che-Castaldo C, Lynch HJ (2020) Regional breeding bird assessment of the Antarctic Peninsula. - Polar Biology 43: 111-122.	MaterialCitation	Animalia	Chordata	Aves	Charadriiformes	Laridae	Larus	dominicanus		Catalogue of Life	NA	NA	KEGU	unknown	NA	39	kelp_gulls	AD	Additional Data	NA	NA	-62.673	-64.662	OrneIs	1574.2	NA		Orne Islands	ORNE		B		NA
SATBD_584	809	Larus dominicanus	Kelp gull	-62.673	-64.662	3	NA	2007-01-26 UTC	2007	1	26	2020	Schrimpf et al. 2020	Schrimpf MB, Che-Castaldo C, Lynch HJ (2020) Regional breeding bird assessment of the Antarctic Peninsula. - Polar Biology 43: 111-122.	MaterialCitation	Animalia	Chordata	Aves	Charadriiformes	Laridae	Larus	dominicanus		Catalogue of Life	NA	NA	KEGU	unknown	NA	39	kelp_gulls	AD	Additional Data	NA	NA	-62.673	-64.662	OrneIs	1574.2	NA		Orne Islands	ORNE		B		NA
SATBD_585	809	Larus dominicanus	Kelp gull	-62.673	-64.662	3	NA	2007-02-14 UTC	2007	2	14	2020	Schrimpf et al. 2020	Schrimpf MB, Che-Castaldo C, Lynch HJ (2020) Regional breeding bird assessment of the Antarctic Peninsula. - Polar Biology 43: 111-122.	MaterialCitation	Animalia	Chordata	Aves	Charadriiformes	Laridae	Larus	dominicanus		Catalogue of Life	NA	NA	KEGU	unknown	NA	39	kelp_gulls	AD	Additional Data	NA	NA	-62.673	-64.662	OrneIs	1574.2	NA		Orne Islands	ORNE		NB		NA
SATBD_586	809	Larus dominicanus	Kelp gull	-62.673	-64.662	3	NA	2009-02-12 UTC	2009	2	12	2020	Schrimpf et al. 2020	Schrimpf MB, Che-Castaldo C, Lynch HJ (2020) Regional breeding bird assessment of the Antarctic Peninsula. - Polar Biology 43: 111-122.	MaterialCitation	Animalia	Chordata	Aves	Charadriiformes	Laridae	Larus	dominicanus		Catalogue of Life	NA	NA	KEGU	unknown	NA	39	kelp_gulls	AD	Additional Data	NA	NA	-62.673	-64.662	OrneIs	1574.2	NA		Orne Islands	ORNE		NB		NA
SATBD_587	809	Larus dominicanus	Kelp gull	-62.673	-64.662	3	NA	2009-11-10 UTC	2009	11	10	2020	Schrimpf et al. 2020	Schrimpf MB, Che-Castaldo C, Lynch HJ (2020) Regional breeding bird assessment of the Antarctic Peninsula. - Polar Biology 43: 111-122.	MaterialCitation	Animalia	Chordata	Aves	Charadriiformes	Laridae	Larus	dominicanus		Catalogue of Life	NA	NA	KEGU	unknown	NA	39	kelp_gulls	AD	Additional Data	NA	NA	-62.673	-64.662	OrneIs	1574.2	NA		Orne Islands	ORNE		NB		NA
SATBD_588	809	Larus dominicanus	Kelp gull	-62.673	-64.662	3	NA	2010-01-13 UTC	2010	1	13	2020	Schrimpf et al. 2020	Schrimpf MB, Che-Castaldo C, Lynch HJ (2020) Regional breeding bird assessment of the Antarctic Peninsula. - Polar Biology 43: 111-122.	MaterialCitation	Animalia	Chordata	Aves	Charadriiformes	Laridae	Larus	dominicanus		Catalogue of Life	NA	NA	KEGU	unknown	NA	39	kelp_gulls	AD	Additional Data	NA	NA	-62.673	-64.662	OrneIs	1574.2	NA		Orne Islands	ORNE		NB		NA
SATBD_589	809	Larus dominicanus	Kelp gull	-62.673	-64.662	3	NA	2013-01-23 UTC	2013	1	23	2020	Schrimpf et al. 2020	Schrimpf MB, Che-Castaldo C, Lynch HJ (2020) Regional breeding bird assessment of the Antarctic Peninsula. - Polar Biology 43: 111-122.	MaterialCitation	Animalia	Chordata	Aves	Charadriiformes	Laridae	Larus	dominicanus		Catalogue of Life	NA	NA	KEGU	unknown	NA	39	kelp_gulls	AD	Additional Data	NA	NA	-62.673	-64.662	OrneIs	1574.2	NA		Orne Islands	ORNE		B		NA
SATBD_590	809	Larus dominicanus	Kelp gull	-62.673	-64.662	3	NA	2015-01-22 UTC	2015	1	22	2020	Schrimpf et al. 2020	Schrimpf MB, Che-Castaldo C, Lynch HJ (2020) Regional breeding bird assessment of the Antarctic Peninsula. - Polar Biology 43: 111-122.	MaterialCitation	Animalia	Chordata	Aves	Charadriiformes	Laridae	Larus	dominicanus		Catalogue of Life	NA	NA	KEGU	unknown	NA	39	kelp_gulls	AD	Additional Data	NA	NA	-62.673	-64.662	OrneIs	1574.2	NA		Orne Islands	ORNE		B		NA
SATBD_591	809	Larus dominicanus	Kelp gull	-62.673	-64.662	3	NA	2015-11-17 UTC	2015	11	17	2020	Schrimpf et al. 2020	Schrimpf MB, Che-Castaldo C, Lynch HJ (2020) Regional breeding bird assessment of the Antarctic Peninsula. - Polar Biology 43: 111-122.	MaterialCitation	Animalia	Chordata	Aves	Charadriiformes	Laridae	Larus	dominicanus		Catalogue of Life	NA	NA	KEGU	unknown	NA	39	kelp_gulls	AD	Additional Data	NA	NA	-62.673	-64.662	OrneIs	1574.2	NA		Orne Islands	ORNE		NB		NA
SATBD_592	809	Larus dominicanus	Kelp gull	-62.673	-64.662	3	NA	2015-12-25 UTC	2015	12	25	2020	Schrimpf et al. 2020	Schrimpf MB, Che-Castaldo C, Lynch HJ (2020) Regional breeding bird assessment of the Antarctic Peninsula. - Polar Biology 43: 111-122.	MaterialCitation	Animalia	Chordata	Aves	Charadriiformes	Laridae	Larus	dominicanus		Catalogue of Life	NA	NA	KEGU	unknown	NA	39	kelp_gulls	AD	Additional Data	NA	NA	-62.673	-64.662	OrneIs	1574.2	NA		Orne Islands	ORNE		NB		NA
SATBD_593	809	Larus dominicanus	Kelp gull	-62.673	-64.662	3	NA	2016-12-23 UTC	2016	12	23	2020	Schrimpf et al. 2020	Schrimpf MB, Che-Castaldo C, Lynch HJ (2020) Regional breeding bird assessment of the Antarctic Peninsula. - Polar Biology 43: 111-122.	MaterialCitation	Animalia	Chordata	Aves	Charadriiformes	Laridae	Larus	dominicanus		Catalogue of Life	NA	NA	KEGU	unknown	NA	39	kelp_gulls	AD	Additional Data	NA	NA	-62.673	-64.662	OrneIs	1574.2	NA		Orne Islands	ORNE		B		NA
SATBD_594	809	Larus dominicanus	Kelp gull	-62.5691	-64.6405	3	NA	2009-01-23 UTC	2009	1	23	2020	Schrimpf et al. 2020	Schrimpf MB, Che-Castaldo C, Lynch HJ (2020) Regional breeding bird assessment of the Antarctic Peninsula. - Polar Biology 43: 111-122.	MaterialCitation	Animalia	Chordata	Aves	Charadriiformes	Laridae	Larus	dominicanus		Catalogue of Life	NA	NA	KEGU	unknown	NA	39	kelp_gulls	AD	Additional Data	NA	NA	-62.5691	-64.6405	N	0	NA		Selvick Cove	SELV		NB		NA
SATBD_595	809	Larus dominicanus	Kelp gull	-62.5691	-64.6405	3	NA	2009-12-26 UTC	2009	12	26	2020	Schrimpf et al. 2020	Schrimpf MB, Che-Castaldo C, Lynch HJ (2020) Regional breeding bird assessment of the Antarctic Peninsula. - Polar Biology 43: 111-122.	MaterialCitation	Animalia	Chordata	Aves	Charadriiformes	Laridae	Larus	dominicanus		Catalogue of Life	NA	NA	KEGU	unknown	NA	39	kelp_gulls	AD	Additional Data	NA	NA	-62.5691	-64.6405	N	0	NA		Selvick Cove	SELV		NB		NA
SATBD_596	809	Larus dominicanus	Kelp gull	-62.5691	-64.6405	3	NA	2013-12-14 UTC	2013	12	14	2020	Schrimpf et al. 2020	Schrimpf MB, Che-Castaldo C, Lynch HJ (2020) Regional breeding bird assessment of the Antarctic Peninsula. - Polar Biology 43: 111-122.	MaterialCitation	Animalia	Chordata	Aves	Charadriiformes	Laridae	Larus	dominicanus		Catalogue of Life	NA	NA	KEGU	unknown	NA	39	kelp_gulls	AD	Additional Data	NA	NA	-62.5691	-64.6405	N	0	NA		Selvick Cove	SELV		NB		NA
SATBD_597	809	Larus dominicanus	Kelp gull	-62.5691	-64.6405	3	NA	2016-12-24 UTC	2016	12	24	2020	Schrimpf et al. 2020	Schrimpf MB, Che-Castaldo C, Lynch HJ (2020) Regional breeding bird assessment of the Antarctic Peninsula. - Polar Biology 43: 111-122.	MaterialCitation	Animalia	Chordata	Aves	Charadriiformes	Laridae	Larus	dominicanus		Catalogue of Life	NA	NA	KEGU	unknown	NA	39	kelp_gulls	AD	Additional Data	NA	NA	-62.5691	-64.6405	N	0	NA		Selvick Cove	SELV		NB		NA
SATBD_598	809	Larus dominicanus	Kelp gull	-62.5622	-64.6358	3	NA	2015-11-17 UTC	2015	11	17	2020	Schrimpf et al. 2020	Schrimpf MB, Che-Castaldo C, Lynch HJ (2020) Regional breeding bird assessment of the Antarctic Peninsula. - Polar Biology 43: 111-122.	MaterialCitation	Animalia	Chordata	Aves	Charadriiformes	Laridae	Larus	dominicanus		Catalogue of Life	NA	NA	KEGU	unknown	NA	39	kelp_gulls	AD	Additional Data	NA	NA	-62.5622	-64.6358	N	0	NA		Spigot Peak Tripod	SPTR		NB		NA
SATBD_599	809	Larus dominicanus	Kelp gull	-62.5622	-64.6358	3	NA	2016-02-24 UTC	2016	2	24	2020	Schrimpf et al. 2020	Schrimpf MB, Che-Castaldo C, Lynch HJ (2020) Regional breeding bird assessment of the Antarctic Peninsula. - Polar Biology 43: 111-122.	MaterialCitation	Animalia	Chordata	Aves	Charadriiformes	Laridae	Larus	dominicanus		Catalogue of Life	NA	NA	KEGU	unknown	NA	39	kelp_gulls	AD	Additional Data	NA	NA	-62.5622	-64.6358	N	0	NA		Spigot Peak Tripod	SPTR		NB		NA
SATBD_600	809	Larus dominicanus	Kelp gull	-62.554	-64.635	3	NA	2007-12-15 UTC	2007	12	15	2020	Schrimpf et al. 2020	Schrimpf MB, Che-Castaldo C, Lynch HJ (2020) Regional breeding bird assessment of the Antarctic Peninsula. - Polar Biology 43: 111-122.	MaterialCitation	Animalia	Chordata	Aves	Charadriiformes	Laridae	Larus	dominicanus		Catalogue of Life	NA	NA	KEGU	unknown	NA	39	kelp_gulls	AD	Additional Data	NA	NA	-62.554	-64.635	N	0	NA		Spigot Peak	SPIG		B		NA
SATBD_601	809	Larus dominicanus	Kelp gull	-62.554	-64.635	3	NA	2009-01-23 UTC	2009	1	23	2020	Schrimpf et al. 2020	Schrimpf MB, Che-Castaldo C, Lynch HJ (2020) Regional breeding bird assessment of the Antarctic Peninsula. - Polar Biology 43: 111-122.	MaterialCitation	Animalia	Chordata	Aves	Charadriiformes	Laridae	Larus	dominicanus		Catalogue of Life	NA	NA	KEGU	unknown	NA	39	kelp_gulls	AD	Additional Data	NA	NA	-62.554	-64.635	N	0	NA		Spigot Peak	SPIG		NB		NA
SATBD_602	809	Larus dominicanus	Kelp gull	-62.554	-64.635	3	NA	2009-12-26 UTC	2009	12	26	2020	Schrimpf et al. 2020	Schrimpf MB, Che-Castaldo C, Lynch HJ (2020) Regional breeding bird assessment of the Antarctic Peninsula. - Polar Biology 43: 111-122.	MaterialCitation	Animalia	Chordata	Aves	Charadriiformes	Laridae	Larus	dominicanus		Catalogue of Life	NA	NA	KEGU	unknown	NA	39	kelp_gulls	AD	Additional Data	NA	NA	-62.554	-64.635	N	0	NA		Spigot Peak	SPIG		NB		NA
SATBD_603	809	Larus dominicanus	Kelp gull	-62.554	-64.635	3	NA	2010-12-16 UTC	2010	12	16	2020	Schrimpf et al. 2020	Schrimpf MB, Che-Castaldo C, Lynch HJ (2020) Regional breeding bird assessment of the Antarctic Peninsula. - Polar Biology 43: 111-122.	MaterialCitation	Animalia	Chordata	Aves	Charadriiformes	Laridae	Larus	dominicanus		Catalogue of Life	NA	NA	KEGU	unknown	NA	39	kelp_gulls	AD	Additional Data	NA	NA	-62.554	-64.635	N	0	NA		Spigot Peak	SPIG		NB		NA
SATBD_604	809	Larus dominicanus	Kelp gull	-62.554	-64.635	3	NA	2011-12-13 UTC	2011	12	13	2020	Schrimpf et al. 2020	Schrimpf MB, Che-Castaldo C, Lynch HJ (2020) Regional breeding bird assessment of the Antarctic Peninsula. - Polar Biology 43: 111-122.	MaterialCitation	Animalia	Chordata	Aves	Charadriiformes	Laridae	Larus	dominicanus		Catalogue of Life	NA	NA	KEGU	unknown	NA	39	kelp_gulls	AD	Additional Data	NA	NA	-62.554	-64.635	N	0	NA		Spigot Peak	SPIG		NB		NA
SATBD_605	809	Larus dominicanus	Kelp gull	-62.554	-64.635	3	NA	2015-02-02 UTC	2015	2	2	2020	Schrimpf et al. 2020	Schrimpf MB, Che-Castaldo C, Lynch HJ (2020) Regional breeding bird assessment of the Antarctic Peninsula. - Polar Biology 43: 111-122.	MaterialCitation	Animalia	Chordata	Aves	Charadriiformes	Laridae	Larus	dominicanus		Catalogue of Life	NA	NA	KEGU	unknown	NA	39	kelp_gulls	AD	Additional Data	NA	NA	-62.554	-64.635	N	0	NA		Spigot Peak	SPIG		NB		NA
SATBD_606	809	Larus dominicanus	Kelp gull	-62.554	-64.635	3	NA	2016-12-21 UTC	2016	12	21	2020	Schrimpf et al. 2020	Schrimpf MB, Che-Castaldo C, Lynch HJ (2020) Regional breeding bird assessment of the Antarctic Peninsula. - Polar Biology 43: 111-122.	MaterialCitation	Animalia	Chordata	Aves	Charadriiformes	Laridae	Larus	dominicanus		Catalogue of Life	NA	NA	KEGU	unknown	NA	39	kelp_gulls	AD	Additional Data	NA	NA	-62.554	-64.635	N	0	NA		Spigot Peak	SPIG		NB		NA
SATBD_607	809	Larus dominicanus	Kelp gull	-62.558	-64.625	3	NA	2016-01-22 UTC	2016	1	22	2020	Schrimpf et al. 2020	Schrimpf MB, Che-Castaldo C, Lynch HJ (2020) Regional breeding bird assessment of the Antarctic Peninsula. - Polar Biology 43: 111-122.	MaterialCitation	Animalia	Chordata	Aves	Charadriiformes	Laridae	Larus	dominicanus		Catalogue of Life	NA	NA	KEGU	unknown	NA	39	kelp_gulls	AD	Additional Data	NA	NA	-62.558	-64.625	N	0	NA		Spigot Peak Point	SPIP		NB		NA
SATBD_608	809	Larus dominicanus	Kelp gull	-62.558	-64.625	3	NA	2016-02-24 UTC	2016	2	24	2020	Schrimpf et al. 2020	Schrimpf MB, Che-Castaldo C, Lynch HJ (2020) Regional breeding bird assessment of the Antarctic Peninsula. - Polar Biology 43: 111-122.	MaterialCitation	Animalia	Chordata	Aves	Charadriiformes	Laridae	Larus	dominicanus		Catalogue of Life	NA	NA	KEGU	unknown	NA	39	kelp_gulls	AD	Additional Data	NA	NA	-62.558	-64.625	N	0	NA		Spigot Peak Point	SPIP		NB		NA
SATBD_609	809	Larus dominicanus	Kelp gull	-62.558	-64.625	3	NA	2016-12-21 UTC	2016	12	21	2020	Schrimpf et al. 2020	Schrimpf MB, Che-Castaldo C, Lynch HJ (2020) Regional breeding bird assessment of the Antarctic Peninsula. - Polar Biology 43: 111-122.	MaterialCitation	Animalia	Chordata	Aves	Charadriiformes	Laridae	Larus	dominicanus		Catalogue of Life	NA	NA	KEGU	unknown	NA	39	kelp_gulls	AD	Additional Data	NA	NA	-62.558	-64.625	N	0	NA		Spigot Peak Point	SPIP		NB		NA
SATBD_610	809	Larus dominicanus	Kelp gull	-62.558	-64.625	3	NA	2017-01-19 UTC	2017	1	19	2020	Schrimpf et al. 2020	Schrimpf MB, Che-Castaldo C, Lynch HJ (2020) Regional breeding bird assessment of the Antarctic Peninsula. - Polar Biology 43: 111-122.	MaterialCitation	Animalia	Chordata	Aves	Charadriiformes	Laridae	Larus	dominicanus		Catalogue of Life	NA	NA	KEGU	unknown	NA	39	kelp_gulls	AD	Additional Data	NA	NA	-62.558	-64.625	N	0	NA		Spigot Peak Point	SPIP		NB		NA
SATBD_611	809	Larus dominicanus	Kelp gull	-62.18809	-64.5643	3	NA	2016-12-09 UTC	2016	12	9	2020	Schrimpf et al. 2020	Schrimpf MB, Che-Castaldo C, Lynch HJ (2020) Regional breeding bird assessment of the Antarctic Peninsula. - Polar Biology 43: 111-122.	MaterialCitation	Animalia	Chordata	Aves	Charadriiformes	Laridae	Larus	dominicanus		Catalogue of Life	NA	NA	KEGU	unknown	NA	39	kelp_gulls	AD	Additional Data	NA	NA	-62.18809	-64.5643	N	0	NA		Delaite Island	DELA		B		NA
SATBD_612	809	Larus dominicanus	Kelp gull	-61.9997	-64.5385	3	NA	2004-12-22 UTC	2004	12	22	2020	Schrimpf et al. 2020	Schrimpf MB, Che-Castaldo C, Lynch HJ (2020) Regional breeding bird assessment of the Antarctic Peninsula. - Polar Biology 43: 111-122.	MaterialCitation	Animalia	Chordata	Aves	Charadriiformes	Laridae	Larus	dominicanus		Catalogue of Life	NA	NA	KEGU	unknown	NA	39	kelp_gulls	AD	Additional Data	NA	NA	-61.9997	-64.5385	N	0	NA		Enterprise Island	ENTE		B		NA
SATBD_613	809	Larus dominicanus	Kelp gull	-61.9997	-64.5385	3	NA	2006-12-13 UTC	2006	12	13	2020	Schrimpf et al. 2020	Schrimpf MB, Che-Castaldo C, Lynch HJ (2020) Regional breeding bird assessment of the Antarctic Peninsula. - Polar Biology 43: 111-122.	MaterialCitation	Animalia	Chordata	Aves	Charadriiformes	Laridae	Larus	dominicanus		Catalogue of Life	NA	NA	KEGU	unknown	NA	39	kelp_gulls	AD	Additional Data	NA	NA	-61.9997	-64.5385	N	0	NA		Enterprise Island	ENTE		B		NA
SATBD_614	809	Larus dominicanus	Kelp gull	-61.9997	-64.5385	3	NA	2009-01-14 UTC	2009	1	14	2020	Schrimpf et al. 2020	Schrimpf MB, Che-Castaldo C, Lynch HJ (2020) Regional breeding bird assessment of the Antarctic Peninsula. - Polar Biology 43: 111-122.	MaterialCitation	Animalia	Chordata	Aves	Charadriiformes	Laridae	Larus	dominicanus		Catalogue of Life	NA	NA	KEGU	unknown	NA	39	kelp_gulls	AD	Additional Data	NA	NA	-61.9997	-64.5385	N	0	NA		Enterprise Island	ENTE		B		NA
SATBD_615	809	Larus dominicanus	Kelp gull	-57.44	-64.52	3	NA	2001-12-10 UTC	2001	12	10	2020	Schrimpf et al. 2020	Schrimpf MB, Che-Castaldo C, Lynch HJ (2020) Regional breeding bird assessment of the Antarctic Peninsula. - Polar Biology 43: 111-122.	MaterialCitation	Animalia	Chordata	Aves	Charadriiformes	Laridae	Larus	dominicanus		Catalogue of Life	NA	NA	KEGU	unknown	NA	39	kelp_gulls	AD	Additional Data	NA	NA	-57.44	-64.52	SnHiIs	5081.2	NA		Snow Hill Island	SNOW		NB		NA
SATBD_616	809	Larus dominicanus	Kelp gull	-57.44	-64.52	3	NA	2002-01-02 UTC	2002	1	2	2020	Schrimpf et al. 2020	Schrimpf MB, Che-Castaldo C, Lynch HJ (2020) Regional breeding bird assessment of the Antarctic Peninsula. - Polar Biology 43: 111-122.	MaterialCitation	Animalia	Chordata	Aves	Charadriiformes	Laridae	Larus	dominicanus		Catalogue of Life	NA	NA	KEGU	unknown	NA	39	kelp_gulls	AD	Additional Data	NA	NA	-57.44	-64.52	SnHiIs	5081.2	NA		Snow Hill Island	SNOW		NB		NA
SATBD_617	809	Larus dominicanus	Kelp gull	-57.44	-64.52	3	NA	2002-01-13 UTC	2002	1	13	2020	Schrimpf et al. 2020	Schrimpf MB, Che-Castaldo C, Lynch HJ (2020) Regional breeding bird assessment of the Antarctic Peninsula. - Polar Biology 43: 111-122.	MaterialCitation	Animalia	Chordata	Aves	Charadriiformes	Laridae	Larus	dominicanus		Catalogue of Life	NA	NA	KEGU	unknown	NA	39	kelp_gulls	AD	Additional Data	NA	NA	-57.44	-64.52	SnHiIs	5081.2	NA		Snow Hill Island	SNOW		NB		NA
SATBD_618	809	Larus dominicanus	Kelp gull	-57.44	-64.52	3	NA	2002-02-19 UTC	2002	2	19	2020	Schrimpf et al. 2020	Schrimpf MB, Che-Castaldo C, Lynch HJ (2020) Regional breeding bird assessment of the Antarctic Peninsula. - Polar Biology 43: 111-122.	MaterialCitation	Animalia	Chordata	Aves	Charadriiformes	Laridae	Larus	dominicanus		Catalogue of Life	NA	NA	KEGU	unknown	NA	39	kelp_gulls	AD	Additional Data	NA	NA	-57.44	-64.52	SnHiIs	5081.2	NA		Snow Hill Island	SNOW		NB		NA
SATBD_619	809	Larus dominicanus	Kelp gull	-57.44	-64.52	3	NA	2003-01-31 UTC	2003	1	31	2020	Schrimpf et al. 2020	Schrimpf MB, Che-Castaldo C, Lynch HJ (2020) Regional breeding bird assessment of the Antarctic Peninsula. - Polar Biology 43: 111-122.	MaterialCitation	Animalia	Chordata	Aves	Charadriiformes	Laridae	Larus	dominicanus		Catalogue of Life	NA	NA	KEGU	unknown	NA	39	kelp_gulls	AD	Additional Data	NA	NA	-57.44	-64.52	SnHiIs	5081.2	NA		Snow Hill Island	SNOW		NB		NA
SATBD_620	809	Larus dominicanus	Kelp gull	-57.44	-64.52	3	NA	2003-02-16 UTC	2003	2	16	2020	Schrimpf et al. 2020	Schrimpf MB, Che-Castaldo C, Lynch HJ (2020) Regional breeding bird assessment of the Antarctic Peninsula. - Polar Biology 43: 111-122.	MaterialCitation	Animalia	Chordata	Aves	Charadriiformes	Laridae	Larus	dominicanus		Catalogue of Life	NA	NA	KEGU	unknown	NA	39	kelp_gulls	AD	Additional Data	NA	NA	-57.44	-64.52	SnHiIs	5081.2	NA		Snow Hill Island	SNOW		NB		NA
SATBD_621	809	Larus dominicanus	Kelp gull	-57.44	-64.52	3	NA	2005-01-01 UTC	2005	1	1	2020	Schrimpf et al. 2020	Schrimpf MB, Che-Castaldo C, Lynch HJ (2020) Regional breeding bird assessment of the Antarctic Peninsula. - Polar Biology 43: 111-122.	MaterialCitation	Animalia	Chordata	Aves	Charadriiformes	Laridae	Larus	dominicanus		Catalogue of Life	NA	NA	KEGU	unknown	NA	39	kelp_gulls	AD	Additional Data	NA	NA	-57.44	-64.52	SnHiIs	5081.2	NA		Snow Hill Island	SNOW		B		NA
SATBD_622	809	Larus dominicanus	Kelp gull	-57.44	-64.52	3	NA	2006-01-23 UTC	2006	1	23	2020	Schrimpf et al. 2020	Schrimpf MB, Che-Castaldo C, Lynch HJ (2020) Regional breeding bird assessment of the Antarctic Peninsula. - Polar Biology 43: 111-122.	MaterialCitation	Animalia	Chordata	Aves	Charadriiformes	Laridae	Larus	dominicanus		Catalogue of Life	NA	NA	KEGU	unknown	NA	39	kelp_gulls	AD	Additional Data	NA	NA	-57.44	-64.52	SnHiIs	5081.2	NA		Snow Hill Island	SNOW		NB		NA
SATBD_623	809	Larus dominicanus	Kelp gull	-61.59748	-64.43048	3	NA	2006-12-13 UTC	2006	12	13	2020	Schrimpf et al. 2020	Schrimpf MB, Che-Castaldo C, Lynch HJ (2020) Regional breeding bird assessment of the Antarctic Peninsula. - Polar Biology 43: 111-122.	MaterialCitation	Animalia	Chordata	Aves	Charadriiformes	Laridae	Larus	dominicanus		Catalogue of Life	NA	NA	KEGU	unknown	NA	39	kelp_gulls	AD	Additional Data	NA	NA	-61.6042	-64.4309	Y	326.9	NA		Eckener Point	ECKE		B		NA
SATBD_624	809	Larus dominicanus	Kelp gull	-61.59748	-64.43048	3	NA	2011-11-12 UTC	2011	11	12	2020	Schrimpf et al. 2020	Schrimpf MB, Che-Castaldo C, Lynch HJ (2020) Regional breeding bird assessment of the Antarctic Peninsula. - Polar Biology 43: 111-122.	MaterialCitation	Animalia	Chordata	Aves	Charadriiformes	Laridae	Larus	dominicanus		Catalogue of Life	NA	NA	KEGU	unknown	NA	39	kelp_gulls	AD	Additional Data	NA	NA	-61.6042	-64.4309	Y	326.9	NA		Eckener Point	ECKE		B		NA
SATBD_625	809	Larus dominicanus	Kelp gull	-62.96297	-64.31211	3	NA	2006-11-24 UTC	2006	11	24	2020	Schrimpf et al. 2020	Schrimpf MB, Che-Castaldo C, Lynch HJ (2020) Regional breeding bird assessment of the Antarctic Peninsula. - Polar Biology 43: 111-122.	MaterialCitation	Animalia	Chordata	Aves	Charadriiformes	Laridae	Larus	dominicanus		Catalogue of Life	NA	NA	KEGU	unknown	NA	39	kelp_gulls	AD	Additional Data	NA	NA	-62.96297	-64.31211	MelcIs	2311.8	NA		Melchior Islands	MELC		NB		NA
SATBD_626	809	Larus dominicanus	Kelp gull	-62.96297	-64.31211	3	NA	2011-12-21 UTC	2011	12	21	2020	Schrimpf et al. 2020	Schrimpf MB, Che-Castaldo C, Lynch HJ (2020) Regional breeding bird assessment of the Antarctic Peninsula. - Polar Biology 43: 111-122.	MaterialCitation	Animalia	Chordata	Aves	Charadriiformes	Laridae	Larus	dominicanus		Catalogue of Life	NA	NA	KEGU	unknown	NA	39	kelp_gulls	AD	Additional Data	NA	NA	-62.96297	-64.31211	MelcIs	2311.8	NA		Melchior Islands	MELC		B		NA
SATBD_627	809	Larus dominicanus	Kelp gull	-60.98604	-64.1998	3	134	2016-02-21 UTC	2016	2	21	2020	Schrimpf et al. 2020	Schrimpf MB, Che-Castaldo C, Lynch HJ (2020) Regional breeding bird assessment of the Antarctic Peninsula. - Polar Biology 43: 111-122.	MaterialCitation	Animalia	Chordata	Aves	Charadriiformes	Laridae	Larus	dominicanus		Catalogue of Life	NA	NA	KEGU	unknown	NA	39	kelp_gulls	AD	Additional Data	NA	NA	-60.9826	-64.201	Y	214.1	NA		Sterneck Island	STER		B		NA
SATBD_628	809	Larus dominicanus	Kelp gull	-61.02187	-64.19341	3	134	NA	1997	NA	NA	2000	Favero et al. 2000 (in ASPA 134 Management Plan)	ASPA 134 Management Plan, https://www.ats.aq/devph/en/apa-database	MaterialCitation	Animalia	Chordata	Aves	Charadriiformes	Laridae	Larus	dominicanus		Catalogue of Life	NA	NA	Larus dominicanus	unknown	NA	39	kelp_gulls	ASPA	Antarctic Specially Protected Areas Database	NA	NA	-61.02187	-64.19341	N	0	5000	Original coordinates taken from ArcGIS	Isla Apendice			B		1
SATBD_629	809	Larus dominicanus	Kelp gull	-61.02187	-64.19341	3	134	NA	2010	NA	NA	2013	Gonzalez-Zeballos et al. 2013 (in ASPA 134 Management Plan)	ASPA 134 Management Plan, https://www.ats.aq/devph/en/apa-database	MaterialCitation	Animalia	Chordata	Aves	Charadriiformes	Laridae	Larus	dominicanus		Catalogue of Life	NA	NA	Larus dominicanus	unknown	NA	39	kelp_gulls	ASPA	Antarctic Specially Protected Areas Database	NA	NA	-61.02187	-64.19341	N	0	5000	Original coordinates taken from ArcGIS	Isla Apendice			B		1
SATBD_630	809	Larus dominicanus	Kelp gull	-60.92224	-64.16888	3	134	NA	1997	NA	NA	2000	Favero et al. 2000 (in ASPA 134 Management Plan)	ASPA 134 Management Plan, https://www.ats.aq/devph/en/apa-database	MaterialCitation	Animalia	Chordata	Aves	Charadriiformes	Laridae	Larus	dominicanus		Catalogue of Life	NA	NA	Larus dominicanus	unknown	NA	39	kelp_gulls	ASPA	Antarctic Specially Protected Areas Database	NA	NA	-60.9314	-64.16837	Y	449.1	5000	Original coordinates taken from ArcGIS	Punta Cierva			B		1
SATBD_631	809	Larus dominicanus	Kelp gull	-60.92224	-64.16888	3	134	NA	2010	NA	NA	2013	Gonzalez-Zeballos et al. 2013 (in ASPA 134 Management Plan)	ASPA 134 Management Plan, https://www.ats.aq/devph/en/apa-database	MaterialCitation	Animalia	Chordata	Aves	Charadriiformes	Laridae	Larus	dominicanus		Catalogue of Life	NA	NA	Larus dominicanus	unknown	NA	39	kelp_gulls	ASPA	Antarctic Specially Protected Areas Database	NA	NA	-60.9314	-64.16837	Y	449.1	5000	Original coordinates taken from ArcGIS	Punta Cierva			B		1
SATBD_632	809	Larus dominicanus	Kelp gull	-61.10618	-64.16842	3	134	NA	1997	NA	NA	2000	Favero et al. 2000 (in ASPA 134 Management Plan)	ASPA 134 Management Plan, https://www.ats.aq/devph/en/apa-database	MaterialCitation	Animalia	Chordata	Aves	Charadriiformes	Laridae	Larus	dominicanus		Catalogue of Life	NA	NA	Larus dominicanus	unknown	NA	39	kelp_gulls	ASPA	Antarctic Specially Protected Areas Database	NA	NA	-61.10639	-64.16879	Y	42.2	5000	Original coordinates taken from ArcGIS	Isla Jose Hernandez			B		1
SATBD_633	809	Larus dominicanus	Kelp gull	-61.10618	-64.16842	3	134	NA	2010	NA	NA	2013	Gonzalez-Zeballos et al. 2013 (in ASPA 134 Management Plan)	ASPA 134 Management Plan, https://www.ats.aq/devph/en/apa-database	MaterialCitation	Animalia	Chordata	Aves	Charadriiformes	Laridae	Larus	dominicanus		Catalogue of Life	NA	NA	Larus dominicanus	unknown	NA	39	kelp_gulls	ASPA	Antarctic Specially Protected Areas Database	NA	NA	-61.10639	-64.16879	Y	42.2	5000	Original coordinates taken from ArcGIS	Isla Jose Hernandez			B		1
SATBD_634	809	Larus dominicanus	Kelp gull	-61.04715	-64.1644	3	134	NA	1997	NA	NA	2000	Favero et al. 2000 (in ASPA 134 Management Plan)	ASPA 134 Management Plan, https://www.ats.aq/devph/en/apa-database	MaterialCitation	Animalia	Chordata	Aves	Charadriiformes	Laridae	Larus	dominicanus		Catalogue of Life	NA	NA	Larus dominicanus	unknown	NA	39	kelp_gulls	ASPA	Antarctic Specially Protected Areas Database	NA	NA	-61.04786	-64.16401	Y	55.2	5000	Original coordinates taken from ArcGIS	Isla Musgo			B		1
SATBD_635	809	Larus dominicanus	Kelp gull	-61.04715	-64.1644	3	134	NA	2010	NA	NA	2013	Gonzalez-Zeballos et al. 2013 (in ASPA 134 Management Plan)	ASPA 134 Management Plan, https://www.ats.aq/devph/en/apa-database	MaterialCitation	Animalia	Chordata	Aves	Charadriiformes	Laridae	Larus	dominicanus		Catalogue of Life	NA	NA	Larus dominicanus	unknown	NA	39	kelp_gulls	ASPA	Antarctic Specially Protected Areas Database	NA	NA	-61.04786	-64.16401	Y	55.2	5000	Original coordinates taken from ArcGIS	Isla Musgo			B		1
SATBD_636	809	Larus dominicanus	Kelp gull	-60.95317	-64.16077	3	134	2007-11-14 UTC	2007	11	14	2020	Schrimpf et al. 2020	Schrimpf MB, Che-Castaldo C, Lynch HJ (2020) Regional breeding bird assessment of the Antarctic Peninsula. - Polar Biology 43: 111-122.	MaterialCitation	Animalia	Chordata	Aves	Charadriiformes	Laridae	Larus	dominicanus		Catalogue of Life	NA	NA	KEGU	unknown	NA	39	kelp_gulls	AD	Additional Data	NA	NA	-60.96	-64.157	Y	535.4	NA		Cierva Point	CIER		B		NA
SATBD_637	809	Larus dominicanus	Kelp gull	-60.95317	-64.16077	3	134	2015-11-05 UTC	2015	11	5	2020	Schrimpf et al. 2020	Schrimpf MB, Che-Castaldo C, Lynch HJ (2020) Regional breeding bird assessment of the Antarctic Peninsula. - Polar Biology 43: 111-122.	MaterialCitation	Animalia	Chordata	Aves	Charadriiformes	Laridae	Larus	dominicanus		Catalogue of Life	NA	NA	KEGU	unknown	NA	39	kelp_gulls	AD	Additional Data	NA	NA	-60.96	-64.157	Y	535.4	NA		Cierva Point	CIER		NB		NA
SATBD_638	809	Larus dominicanus	Kelp gull	-61.6259	-64.1454	3	NA	1996-11-25 UTC	1996	11	25	2020	Schrimpf et al. 2020	Schrimpf MB, Che-Castaldo C, Lynch HJ (2020) Regional breeding bird assessment of the Antarctic Peninsula. - Polar Biology 43: 111-122.	MaterialCitation	Animalia	Chordata	Aves	Charadriiformes	Laridae	Larus	dominicanus		Catalogue of Life	NA	NA	KEGU	unknown	NA	39	kelp_gulls	AD	Additional Data	NA	NA	-61.6259	-64.1454	HydRo	2740	NA		Hydrurga Rocks	HYDR		NB		NA
SATBD_639	809	Larus dominicanus	Kelp gull	-61.6259	-64.1454	3	NA	1999-12-17 UTC	1999	12	17	2020	Schrimpf et al. 2020	Schrimpf MB, Che-Castaldo C, Lynch HJ (2020) Regional breeding bird assessment of the Antarctic Peninsula. - Polar Biology 43: 111-122.	MaterialCitation	Animalia	Chordata	Aves	Charadriiformes	Laridae	Larus	dominicanus		Catalogue of Life	NA	NA	KEGU	unknown	NA	39	kelp_gulls	AD	Additional Data	NA	NA	-61.6259	-64.1454	HydRo	2740	NA		Hydrurga Rocks	HYDR		B		NA
SATBD_640	809	Larus dominicanus	Kelp gull	-61.6259	-64.1454	3	NA	2000-12-26 UTC	2000	12	26	2020	Schrimpf et al. 2020	Schrimpf MB, Che-Castaldo C, Lynch HJ (2020) Regional breeding bird assessment of the Antarctic Peninsula. - Polar Biology 43: 111-122.	MaterialCitation	Animalia	Chordata	Aves	Charadriiformes	Laridae	Larus	dominicanus		Catalogue of Life	NA	NA	KEGU	unknown	NA	39	kelp_gulls	AD	Additional Data	NA	NA	-61.6259	-64.1454	HydRo	2740	NA		Hydrurga Rocks	HYDR		B		NA
SATBD_641	809	Larus dominicanus	Kelp gull	-61.6259	-64.1454	3	NA	2003-01-01 UTC	2003	1	1	2020	Schrimpf et al. 2020	Schrimpf MB, Che-Castaldo C, Lynch HJ (2020) Regional breeding bird assessment of the Antarctic Peninsula. - Polar Biology 43: 111-122.	MaterialCitation	Animalia	Chordata	Aves	Charadriiformes	Laridae	Larus	dominicanus		Catalogue of Life	NA	NA	KEGU	unknown	NA	39	kelp_gulls	AD	Additional Data	NA	NA	-61.6259	-64.1454	HydRo	2740	NA		Hydrurga Rocks	HYDR		NB		NA
SATBD_642	809	Larus dominicanus	Kelp gull	-61.6259	-64.1454	3	NA	2003-01-11 UTC	2003	1	11	2020	Schrimpf et al. 2020	Schrimpf MB, Che-Castaldo C, Lynch HJ (2020) Regional breeding bird assessment of the Antarctic Peninsula. - Polar Biology 43: 111-122.	MaterialCitation	Animalia	Chordata	Aves	Charadriiformes	Laridae	Larus	dominicanus		Catalogue of Life	NA	NA	KEGU	unknown	NA	39	kelp_gulls	AD	Additional Data	NA	NA	-61.6259	-64.1454	HydRo	2740	NA		Hydrurga Rocks	HYDR		NB		NA
SATBD_643	809	Larus dominicanus	Kelp gull	-61.6259	-64.1454	3	NA	2008-02-13 UTC	2008	2	13	2020	Schrimpf et al. 2020	Schrimpf MB, Che-Castaldo C, Lynch HJ (2020) Regional breeding bird assessment of the Antarctic Peninsula. - Polar Biology 43: 111-122.	MaterialCitation	Animalia	Chordata	Aves	Charadriiformes	Laridae	Larus	dominicanus		Catalogue of Life	NA	NA	KEGU	unknown	NA	39	kelp_gulls	AD	Additional Data	NA	NA	-61.6259	-64.1454	HydRo	2740	NA		Hydrurga Rocks	HYDR		B		NA
SATBD_644	809	Larus dominicanus	Kelp gull	-61.6259	-64.1454	3	NA	2009-01-26 UTC	2009	1	26	2020	Schrimpf et al. 2020	Schrimpf MB, Che-Castaldo C, Lynch HJ (2020) Regional breeding bird assessment of the Antarctic Peninsula. - Polar Biology 43: 111-122.	MaterialCitation	Animalia	Chordata	Aves	Charadriiformes	Laridae	Larus	dominicanus		Catalogue of Life	NA	NA	KEGU	unknown	NA	39	kelp_gulls	AD	Additional Data	NA	NA	-61.6259	-64.1454	HydRo	2740	NA		Hydrurga Rocks	HYDR		B		NA
SATBD_645	809	Larus dominicanus	Kelp gull	-61.6259	-64.1454	3	NA	2016-12-21 UTC	2016	12	21	2020	Schrimpf et al. 2020	Schrimpf MB, Che-Castaldo C, Lynch HJ (2020) Regional breeding bird assessment of the Antarctic Peninsula. - Polar Biology 43: 111-122.	MaterialCitation	Animalia	Chordata	Aves	Charadriiformes	Laridae	Larus	dominicanus		Catalogue of Life	NA	NA	KEGU	unknown	NA	39	kelp_gulls	AD	Additional Data	NA	NA	-61.6259	-64.1454	HydRo	2740	NA		Hydrurga Rocks	HYDR		B		NA
SATBD_646	809	Larus dominicanus	Kelp gull	-60.9857	-64.1435	3	134	2012-12-13 UTC	2012	12	13	2020	Schrimpf et al. 2020	Schrimpf MB, Che-Castaldo C, Lynch HJ (2020) Regional breeding bird assessment of the Antarctic Peninsula. - Polar Biology 43: 111-122.	MaterialCitation	Animalia	Chordata	Aves	Charadriiformes	Laridae	Larus	dominicanus		Catalogue of Life	NA	NA	KEGU	unknown	NA	39	kelp_gulls	AD	Additional Data	NA	NA	-60.9857	-64.1435	PingIs	2491.7	NA		Pinguino Island	PING		NB		NA
SATBD_647	809	Larus dominicanus	Kelp gull	-60.9857	-64.1435	3	134	2013-12-16 UTC	2013	12	16	2020	Schrimpf et al. 2020	Schrimpf MB, Che-Castaldo C, Lynch HJ (2020) Regional breeding bird assessment of the Antarctic Peninsula. - Polar Biology 43: 111-122.	MaterialCitation	Animalia	Chordata	Aves	Charadriiformes	Laridae	Larus	dominicanus		Catalogue of Life	NA	NA	KEGU	unknown	NA	39	kelp_gulls	AD	Additional Data	NA	NA	-60.9857	-64.1435	PingIs	2491.7	NA		Pinguino Island	PING		B		NA
SATBD_648	809	Larus dominicanus	Kelp gull	-60.9857	-64.1435	3	134	2013-12-24 UTC	2013	12	24	2020	Schrimpf et al. 2020	Schrimpf MB, Che-Castaldo C, Lynch HJ (2020) Regional breeding bird assessment of the Antarctic Peninsula. - Polar Biology 43: 111-122.	MaterialCitation	Animalia	Chordata	Aves	Charadriiformes	Laridae	Larus	dominicanus		Catalogue of Life	NA	NA	KEGU	unknown	NA	39	kelp_gulls	AD	Additional Data	NA	NA	-60.9857	-64.1435	PingIs	2491.7	NA		Pinguino Island	PING		B		NA
SATBD_649	809	Larus dominicanus	Kelp gull	-60.9857	-64.1435	3	134	2014-12-16 UTC	2014	12	16	2020	Schrimpf et al. 2020	Schrimpf MB, Che-Castaldo C, Lynch HJ (2020) Regional breeding bird assessment of the Antarctic Peninsula. - Polar Biology 43: 111-122.	MaterialCitation	Animalia	Chordata	Aves	Charadriiformes	Laridae	Larus	dominicanus		Catalogue of Life	NA	NA	KEGU	unknown	NA	39	kelp_gulls	AD	Additional Data	NA	NA	-60.9857	-64.1435	PingIs	2491.7	NA		Pinguino Island	PING		B		NA
SATBD_650	809	Larus dominicanus	Kelp gull	-60.9857	-64.1435	3	134	2015-11-14 UTC	2015	11	14	2020	Schrimpf et al. 2020	Schrimpf MB, Che-Castaldo C, Lynch HJ (2020) Regional breeding bird assessment of the Antarctic Peninsula. - Polar Biology 43: 111-122.	MaterialCitation	Animalia	Chordata	Aves	Charadriiformes	Laridae	Larus	dominicanus		Catalogue of Life	NA	NA	KEGU	unknown	NA	39	kelp_gulls	AD	Additional Data	NA	NA	-60.9857	-64.1435	PingIs	2491.7	NA		Pinguino Island	PING		NB		NA
SATBD_651	809	Larus dominicanus	Kelp gull	-60.9857	-64.1435	3	134	2015-12-05 UTC	2015	12	5	2020	Schrimpf et al. 2020	Schrimpf MB, Che-Castaldo C, Lynch HJ (2020) Regional breeding bird assessment of the Antarctic Peninsula. - Polar Biology 43: 111-122.	MaterialCitation	Animalia	Chordata	Aves	Charadriiformes	Laridae	Larus	dominicanus		Catalogue of Life	NA	NA	KEGU	unknown	NA	39	kelp_gulls	AD	Additional Data	NA	NA	-60.9857	-64.1435	PingIs	2491.7	NA		Pinguino Island	PING		NB		NA
SATBD_652	809	Larus dominicanus	Kelp gull	-60.9857	-64.1435	3	134	2016-01-01 UTC	2016	1	1	2020	Schrimpf et al. 2020	Schrimpf MB, Che-Castaldo C, Lynch HJ (2020) Regional breeding bird assessment of the Antarctic Peninsula. - Polar Biology 43: 111-122.	MaterialCitation	Animalia	Chordata	Aves	Charadriiformes	Laridae	Larus	dominicanus		Catalogue of Life	NA	NA	KEGU	unknown	NA	39	kelp_gulls	AD	Additional Data	NA	NA	-60.9857	-64.1435	PingIs	2491.7	NA		Pinguino Island	PING		NB		NA
SATBD_653	809	Larus dominicanus	Kelp gull	-60.9857	-64.1435	3	134	2016-12-10 UTC	2016	12	10	2020	Schrimpf et al. 2020	Schrimpf MB, Che-Castaldo C, Lynch HJ (2020) Regional breeding bird assessment of the Antarctic Peninsula. - Polar Biology 43: 111-122.	MaterialCitation	Animalia	Chordata	Aves	Charadriiformes	Laridae	Larus	dominicanus		Catalogue of Life	NA	NA	KEGU	unknown	NA	39	kelp_gulls	AD	Additional Data	NA	NA	-60.9857	-64.1435	PingIs	2491.7	NA		Pinguino Island	PING		NB		NA
SATBD_654	809	Larus dominicanus	Kelp gull	-60.9857	-64.1435	3	134	2016-12-14 UTC	2016	12	14	2020	Schrimpf et al. 2020	Schrimpf MB, Che-Castaldo C, Lynch HJ (2020) Regional breeding bird assessment of the Antarctic Peninsula. - Polar Biology 43: 111-122.	MaterialCitation	Animalia	Chordata	Aves	Charadriiformes	Laridae	Larus	dominicanus		Catalogue of Life	NA	NA	KEGU	unknown	NA	39	kelp_gulls	AD	Additional Data	NA	NA	-60.9857	-64.1435	PingIs	2491.7	NA		Pinguino Island	PING		NB		NA
SATBD_655	809	Larus dominicanus	Kelp gull	-60.9857	-64.1435	3	134	2016-12-25 UTC	2016	12	25	2020	Schrimpf et al. 2020	Schrimpf MB, Che-Castaldo C, Lynch HJ (2020) Regional breeding bird assessment of the Antarctic Peninsula. - Polar Biology 43: 111-122.	MaterialCitation	Animalia	Chordata	Aves	Charadriiformes	Laridae	Larus	dominicanus		Catalogue of Life	NA	NA	KEGU	unknown	NA	39	kelp_gulls	AD	Additional Data	NA	NA	-60.9857	-64.1435	PingIs	2491.7	NA		Pinguino Island	PING		NB		NA
SATBD_656	809	Larus dominicanus	Kelp gull	-60.9857	-64.1435	3	134	2017-01-10 UTC	2017	1	10	2020	Schrimpf et al. 2020	Schrimpf MB, Che-Castaldo C, Lynch HJ (2020) Regional breeding bird assessment of the Antarctic Peninsula. - Polar Biology 43: 111-122.	MaterialCitation	Animalia	Chordata	Aves	Charadriiformes	Laridae	Larus	dominicanus		Catalogue of Life	NA	NA	KEGU	unknown	NA	39	kelp_gulls	AD	Additional Data	NA	NA	-60.9857	-64.1435	PingIs	2491.7	NA		Pinguino Island	PING		NB		NA
SATBD_657	809	Larus dominicanus	Kelp gull	-60.98694	-64.14017	3	134	NA	1997	NA	NA	2000	Favero et al. 2000 (in ASPA 134 Management Plan)	ASPA 134 Management Plan, https://www.ats.aq/devph/en/apa-database	MaterialCitation	Animalia	Chordata	Aves	Charadriiformes	Laridae	Larus	dominicanus		Catalogue of Life	NA	NA	Larus dominicanus	unknown	NA	39	kelp_gulls	ASPA	Antarctic Specially Protected Areas Database	NA	NA	-60.98586	-64.14287	Y	306	5000	Original coordinates taken from ArcGIS	Pinguino Islote			B		1
SATBD_658	809	Larus dominicanus	Kelp gull	-60.98694	-64.14017	3	134	NA	2010	NA	NA	2013	Gonzalez-Zeballos et al. 2013 (in ASPA 134 Management Plan)	ASPA 134 Management Plan, https://www.ats.aq/devph/en/apa-database	MaterialCitation	Animalia	Chordata	Aves	Charadriiformes	Laridae	Larus	dominicanus		Catalogue of Life	NA	NA	Larus dominicanus	unknown	NA	39	kelp_gulls	ASPA	Antarctic Specially Protected Areas Database	NA	NA	-60.98586	-64.14287	Y	306	5000	Original coordinates taken from ArcGIS	Pinguino Islote			B		1
SATBD_659	809	Larus dominicanus	Kelp gull	-57.3425	-63.92722	3	NA	2001-12-10 UTC	2001	12	10	2020	Schrimpf et al. 2020	Schrimpf MB, Che-Castaldo C, Lynch HJ (2020) Regional breeding bird assessment of the Antarctic Peninsula. - Polar Biology 43: 111-122.	MaterialCitation	Animalia	Chordata	Aves	Charadriiformes	Laridae	Larus	dominicanus		Catalogue of Life	NA	NA	KEGU	unknown	NA	39	kelp_gulls	AD	Additional Data	NA	NA	-57.3425	-63.92722	N	0	NA		False Island Point (Vega Island)	FALS		B		NA
SATBD_660	809	Larus dominicanus	Kelp gull	-57.3425	-63.92722	3	NA	2006-01-12 UTC	2006	1	12	2020	Schrimpf et al. 2020	Schrimpf MB, Che-Castaldo C, Lynch HJ (2020) Regional breeding bird assessment of the Antarctic Peninsula. - Polar Biology 43: 111-122.	MaterialCitation	Animalia	Chordata	Aves	Charadriiformes	Laridae	Larus	dominicanus		Catalogue of Life	NA	NA	KEGU	unknown	NA	39	kelp_gulls	AD	Additional Data	NA	NA	-57.3425	-63.92722	N	0	NA		False Island Point (Vega Island)	FALS		B		NA
SATBD_661	809	Larus dominicanus	Kelp gull	-60.80911	-63.92036	3	NA	2015-01-17 UTC	2015	1	17	2020	Schrimpf et al. 2020	Schrimpf MB, Che-Castaldo C, Lynch HJ (2020) Regional breeding bird assessment of the Antarctic Peninsula. - Polar Biology 43: 111-122.	MaterialCitation	Animalia	Chordata	Aves	Charadriiformes	Laridae	Larus	dominicanus		Catalogue of Life	NA	NA	KEGU	unknown	NA	39	kelp_gulls	AD	Additional Data	NA	NA	-60.8089	-63.9205	Y	19.2	NA		Skottsberg Point	SKOT		B		NA
SATBD_662	809	Larus dominicanus	Kelp gull	-60.80911	-63.92036	3	NA	2016-01-17 UTC	2016	1	17	2020	Schrimpf et al. 2020	Schrimpf MB, Che-Castaldo C, Lynch HJ (2020) Regional breeding bird assessment of the Antarctic Peninsula. - Polar Biology 43: 111-122.	MaterialCitation	Animalia	Chordata	Aves	Charadriiformes	Laridae	Larus	dominicanus		Catalogue of Life	NA	NA	KEGU	unknown	NA	39	kelp_gulls	AD	Additional Data	NA	NA	-60.8089	-63.9205	Y	19.2	NA		Skottsberg Point	SKOT		NB		NA
SATBD_663	809	Larus dominicanus	Kelp gull	-60.73381	-63.91749	3	NA	2009-02-01 UTC	2009	2	1	2020	Schrimpf et al. 2020	Schrimpf MB, Che-Castaldo C, Lynch HJ (2020) Regional breeding bird assessment of the Antarctic Peninsula. - Polar Biology 43: 111-122.	MaterialCitation	Animalia	Chordata	Aves	Charadriiformes	Laridae	Larus	dominicanus		Catalogue of Life	NA	NA	KEGU	unknown	NA	39	kelp_gulls	AD	Additional Data	NA	NA	-60.734	-63.918	Y	57.2	NA		Tetrad Islands	TETR		NB		NA
SATBD_664	809	Larus dominicanus	Kelp gull	-60.73381	-63.91749	3	NA	2012-12-03 UTC	2012	12	3	2020	Schrimpf et al. 2020	Schrimpf MB, Che-Castaldo C, Lynch HJ (2020) Regional breeding bird assessment of the Antarctic Peninsula. - Polar Biology 43: 111-122.	MaterialCitation	Animalia	Chordata	Aves	Charadriiformes	Laridae	Larus	dominicanus		Catalogue of Life	NA	NA	KEGU	unknown	NA	39	kelp_gulls	AD	Additional Data	NA	NA	-60.734	-63.918	Y	57.2	NA		Tetrad Islands	TETR		B		NA
SATBD_665	809	Larus dominicanus	Kelp gull	-60.73381	-63.91749	3	NA	2012-12-14 UTC	2012	12	14	2020	Schrimpf et al. 2020	Schrimpf MB, Che-Castaldo C, Lynch HJ (2020) Regional breeding bird assessment of the Antarctic Peninsula. - Polar Biology 43: 111-122.	MaterialCitation	Animalia	Chordata	Aves	Charadriiformes	Laridae	Larus	dominicanus		Catalogue of Life	NA	NA	KEGU	unknown	NA	39	kelp_gulls	AD	Additional Data	NA	NA	-60.734	-63.918	Y	57.2	NA		Tetrad Islands	TETR		B		NA
SATBD_666	809	Larus dominicanus	Kelp gull	-60.73381	-63.91749	3	NA	2013-12-24 UTC	2013	12	24	2020	Schrimpf et al. 2020	Schrimpf MB, Che-Castaldo C, Lynch HJ (2020) Regional breeding bird assessment of the Antarctic Peninsula. - Polar Biology 43: 111-122.	MaterialCitation	Animalia	Chordata	Aves	Charadriiformes	Laridae	Larus	dominicanus		Catalogue of Life	NA	NA	KEGU	unknown	NA	39	kelp_gulls	AD	Additional Data	NA	NA	-60.734	-63.918	Y	57.2	NA		Tetrad Islands	TETR		B		NA
SATBD_667	809	Larus dominicanus	Kelp gull	-60.73381	-63.91749	3	NA	2014-02-02 UTC	2014	2	2	2020	Schrimpf et al. 2020	Schrimpf MB, Che-Castaldo C, Lynch HJ (2020) Regional breeding bird assessment of the Antarctic Peninsula. - Polar Biology 43: 111-122.	MaterialCitation	Animalia	Chordata	Aves	Charadriiformes	Laridae	Larus	dominicanus		Catalogue of Life	NA	NA	KEGU	unknown	NA	39	kelp_gulls	AD	Additional Data	NA	NA	-60.734	-63.918	Y	57.2	NA		Tetrad Islands	TETR		B		NA
SATBD_668	809	Larus dominicanus	Kelp gull	-60.73381	-63.91749	3	NA	2014-12-16 UTC	2014	12	16	2020	Schrimpf et al. 2020	Schrimpf MB, Che-Castaldo C, Lynch HJ (2020) Regional breeding bird assessment of the Antarctic Peninsula. - Polar Biology 43: 111-122.	MaterialCitation	Animalia	Chordata	Aves	Charadriiformes	Laridae	Larus	dominicanus		Catalogue of Life	NA	NA	KEGU	unknown	NA	39	kelp_gulls	AD	Additional Data	NA	NA	-60.734	-63.918	Y	57.2	NA		Tetrad Islands	TETR		NB		NA
SATBD_669	809	Larus dominicanus	Kelp gull	-60.73381	-63.91749	3	NA	2015-01-01 UTC	2015	1	1	2020	Schrimpf et al. 2020	Schrimpf MB, Che-Castaldo C, Lynch HJ (2020) Regional breeding bird assessment of the Antarctic Peninsula. - Polar Biology 43: 111-122.	MaterialCitation	Animalia	Chordata	Aves	Charadriiformes	Laridae	Larus	dominicanus		Catalogue of Life	NA	NA	KEGU	unknown	NA	39	kelp_gulls	AD	Additional Data	NA	NA	-60.734	-63.918	Y	57.2	NA		Tetrad Islands	TETR		B		NA
SATBD_670	809	Larus dominicanus	Kelp gull	-60.73381	-63.91749	3	NA	2016-01-01 UTC	2016	1	1	2020	Schrimpf et al. 2020	Schrimpf MB, Che-Castaldo C, Lynch HJ (2020) Regional breeding bird assessment of the Antarctic Peninsula. - Polar Biology 43: 111-122.	MaterialCitation	Animalia	Chordata	Aves	Charadriiformes	Laridae	Larus	dominicanus		Catalogue of Life	NA	NA	KEGU	unknown	NA	39	kelp_gulls	AD	Additional Data	NA	NA	-60.734	-63.918	Y	57.2	NA		Tetrad Islands	TETR		B		NA
SATBD_671	809	Larus dominicanus	Kelp gull	-60.73381	-63.91749	3	NA	2016-02-21 UTC	2016	2	21	2020	Schrimpf et al. 2020	Schrimpf MB, Che-Castaldo C, Lynch HJ (2020) Regional breeding bird assessment of the Antarctic Peninsula. - Polar Biology 43: 111-122.	MaterialCitation	Animalia	Chordata	Aves	Charadriiformes	Laridae	Larus	dominicanus		Catalogue of Life	NA	NA	KEGU	unknown	NA	39	kelp_gulls	AD	Additional Data	NA	NA	-60.734	-63.918	Y	57.2	NA		Tetrad Islands	TETR		NB		NA
SATBD_672	809	Larus dominicanus	Kelp gull	-60.73381	-63.91749	3	NA	2016-12-14 UTC	2016	12	14	2020	Schrimpf et al. 2020	Schrimpf MB, Che-Castaldo C, Lynch HJ (2020) Regional breeding bird assessment of the Antarctic Peninsula. - Polar Biology 43: 111-122.	MaterialCitation	Animalia	Chordata	Aves	Charadriiformes	Laridae	Larus	dominicanus		Catalogue of Life	NA	NA	KEGU	unknown	NA	39	kelp_gulls	AD	Additional Data	NA	NA	-60.734	-63.918	Y	57.2	NA		Tetrad Islands	TETR		B		NA
SATBD_673	809	Larus dominicanus	Kelp gull	-60.73381	-63.91749	3	NA	2017-01-10 UTC	2017	1	10	2020	Schrimpf et al. 2020	Schrimpf MB, Che-Castaldo C, Lynch HJ (2020) Regional breeding bird assessment of the Antarctic Peninsula. - Polar Biology 43: 111-122.	MaterialCitation	Animalia	Chordata	Aves	Charadriiformes	Laridae	Larus	dominicanus		Catalogue of Life	NA	NA	KEGU	unknown	NA	39	kelp_gulls	AD	Additional Data	NA	NA	-60.734	-63.918	Y	57.2	NA		Tetrad Islands	TETR		NB		NA
SATBD_674	809	Larus dominicanus	Kelp gull	-60.75759	-63.90046	3	NA	1996-01-15 UTC	1996	1	15	2020	Schrimpf et al. 2020	Schrimpf MB, Che-Castaldo C, Lynch HJ (2020) Regional breeding bird assessment of the Antarctic Peninsula. - Polar Biology 43: 111-122.	MaterialCitation	Animalia	Chordata	Aves	Charadriiformes	Laridae	Larus	dominicanus		Catalogue of Life	NA	NA	KEGU	unknown	NA	39	kelp_gulls	AD	Additional Data	NA	NA	-60.7762	-63.8964	Y	1019.9	NA		Mikkelsen Harbor (Trinity Island)	MIKK		NB		NA
SATBD_675	809	Larus dominicanus	Kelp gull	-60.75759	-63.90046	3	NA	2001-02-03 UTC	2001	2	3	2020	Schrimpf et al. 2020	Schrimpf MB, Che-Castaldo C, Lynch HJ (2020) Regional breeding bird assessment of the Antarctic Peninsula. - Polar Biology 43: 111-122.	MaterialCitation	Animalia	Chordata	Aves	Charadriiformes	Laridae	Larus	dominicanus		Catalogue of Life	NA	NA	KEGU	unknown	NA	39	kelp_gulls	AD	Additional Data	NA	NA	-60.7762	-63.8964	Y	1019.9	NA		Mikkelsen Harbor (Trinity Island)	MIKK		NB		NA
SATBD_676	809	Larus dominicanus	Kelp gull	-60.75759	-63.90046	3	NA	2007-11-14 UTC	2007	11	14	2020	Schrimpf et al. 2020	Schrimpf MB, Che-Castaldo C, Lynch HJ (2020) Regional breeding bird assessment of the Antarctic Peninsula. - Polar Biology 43: 111-122.	MaterialCitation	Animalia	Chordata	Aves	Charadriiformes	Laridae	Larus	dominicanus		Catalogue of Life	NA	NA	KEGU	unknown	NA	39	kelp_gulls	AD	Additional Data	NA	NA	-60.7762	-63.8964	Y	1019.9	NA		Mikkelsen Harbor (Trinity Island)	MIKK		B		NA
SATBD_677	809	Larus dominicanus	Kelp gull	-60.75759	-63.90046	3	NA	2012-12-14 UTC	2012	12	14	2020	Schrimpf et al. 2020	Schrimpf MB, Che-Castaldo C, Lynch HJ (2020) Regional breeding bird assessment of the Antarctic Peninsula. - Polar Biology 43: 111-122.	MaterialCitation	Animalia	Chordata	Aves	Charadriiformes	Laridae	Larus	dominicanus		Catalogue of Life	NA	NA	KEGU	unknown	NA	39	kelp_gulls	AD	Additional Data	NA	NA	-60.7762	-63.8964	Y	1019.9	NA		Mikkelsen Harbor (Trinity Island)	MIKK		NB		NA
SATBD_678	809	Larus dominicanus	Kelp gull	-60.75759	-63.90046	3	NA	2013-01-10 UTC	2013	1	10	2020	Schrimpf et al. 2020	Schrimpf MB, Che-Castaldo C, Lynch HJ (2020) Regional breeding bird assessment of the Antarctic Peninsula. - Polar Biology 43: 111-122.	MaterialCitation	Animalia	Chordata	Aves	Charadriiformes	Laridae	Larus	dominicanus		Catalogue of Life	NA	NA	KEGU	unknown	NA	39	kelp_gulls	AD	Additional Data	NA	NA	-60.7762	-63.8964	Y	1019.9	NA		Mikkelsen Harbor (Trinity Island)	MIKK		NB		NA
SATBD_679	809	Larus dominicanus	Kelp gull	-60.75759	-63.90046	3	NA	2013-12-16 UTC	2013	12	16	2020	Schrimpf et al. 2020	Schrimpf MB, Che-Castaldo C, Lynch HJ (2020) Regional breeding bird assessment of the Antarctic Peninsula. - Polar Biology 43: 111-122.	MaterialCitation	Animalia	Chordata	Aves	Charadriiformes	Laridae	Larus	dominicanus		Catalogue of Life	NA	NA	KEGU	unknown	NA	39	kelp_gulls	AD	Additional Data	NA	NA	-60.7762	-63.8964	Y	1019.9	NA		Mikkelsen Harbor (Trinity Island)	MIKK		NB		NA
SATBD_680	809	Larus dominicanus	Kelp gull	-60.75759	-63.90046	3	NA	2015-01-11 UTC	2015	1	11	2020	Schrimpf et al. 2020	Schrimpf MB, Che-Castaldo C, Lynch HJ (2020) Regional breeding bird assessment of the Antarctic Peninsula. - Polar Biology 43: 111-122.	MaterialCitation	Animalia	Chordata	Aves	Charadriiformes	Laridae	Larus	dominicanus		Catalogue of Life	NA	NA	KEGU	unknown	NA	39	kelp_gulls	AD	Additional Data	NA	NA	-60.7762	-63.8964	Y	1019.9	NA		Mikkelsen Harbor (Trinity Island)	MIKK		NB		NA
SATBD_681	809	Larus dominicanus	Kelp gull	-60.75759	-63.90046	3	NA	2015-01-23 UTC	2015	1	23	2020	Schrimpf et al. 2020	Schrimpf MB, Che-Castaldo C, Lynch HJ (2020) Regional breeding bird assessment of the Antarctic Peninsula. - Polar Biology 43: 111-122.	MaterialCitation	Animalia	Chordata	Aves	Charadriiformes	Laridae	Larus	dominicanus		Catalogue of Life	NA	NA	KEGU	unknown	NA	39	kelp_gulls	AD	Additional Data	NA	NA	-60.7762	-63.8964	Y	1019.9	NA		Mikkelsen Harbor (Trinity Island)	MIKK		NB		NA
SATBD_682	809	Larus dominicanus	Kelp gull	-60.75759	-63.90046	3	NA	2015-11-05 UTC	2015	11	5	2020	Schrimpf et al. 2020	Schrimpf MB, Che-Castaldo C, Lynch HJ (2020) Regional breeding bird assessment of the Antarctic Peninsula. - Polar Biology 43: 111-122.	MaterialCitation	Animalia	Chordata	Aves	Charadriiformes	Laridae	Larus	dominicanus		Catalogue of Life	NA	NA	KEGU	unknown	NA	39	kelp_gulls	AD	Additional Data	NA	NA	-60.7762	-63.8964	Y	1019.9	NA		Mikkelsen Harbor (Trinity Island)	MIKK		NB		NA
SATBD_683	809	Larus dominicanus	Kelp gull	-60.75759	-63.90046	3	NA	2015-11-14 UTC	2015	11	14	2020	Schrimpf et al. 2020	Schrimpf MB, Che-Castaldo C, Lynch HJ (2020) Regional breeding bird assessment of the Antarctic Peninsula. - Polar Biology 43: 111-122.	MaterialCitation	Animalia	Chordata	Aves	Charadriiformes	Laridae	Larus	dominicanus		Catalogue of Life	NA	NA	KEGU	unknown	NA	39	kelp_gulls	AD	Additional Data	NA	NA	-60.7762	-63.8964	Y	1019.9	NA		Mikkelsen Harbor (Trinity Island)	MIKK		NB		NA
SATBD_684	809	Larus dominicanus	Kelp gull	-60.75759	-63.90046	3	NA	2015-12-05 UTC	2015	12	5	2020	Schrimpf et al. 2020	Schrimpf MB, Che-Castaldo C, Lynch HJ (2020) Regional breeding bird assessment of the Antarctic Peninsula. - Polar Biology 43: 111-122.	MaterialCitation	Animalia	Chordata	Aves	Charadriiformes	Laridae	Larus	dominicanus		Catalogue of Life	NA	NA	KEGU	unknown	NA	39	kelp_gulls	AD	Additional Data	NA	NA	-60.7762	-63.8964	Y	1019.9	NA		Mikkelsen Harbor (Trinity Island)	MIKK		NB		NA
SATBD_685	809	Larus dominicanus	Kelp gull	-60.75759	-63.90046	3	NA	2015-12-26 UTC	2015	12	26	2020	Schrimpf et al. 2020	Schrimpf MB, Che-Castaldo C, Lynch HJ (2020) Regional breeding bird assessment of the Antarctic Peninsula. - Polar Biology 43: 111-122.	MaterialCitation	Animalia	Chordata	Aves	Charadriiformes	Laridae	Larus	dominicanus		Catalogue of Life	NA	NA	KEGU	unknown	NA	39	kelp_gulls	AD	Additional Data	NA	NA	-60.7762	-63.8964	Y	1019.9	NA		Mikkelsen Harbor (Trinity Island)	MIKK		NB		NA
SATBD_686	809	Larus dominicanus	Kelp gull	-60.75759	-63.90046	3	NA	2016-01-01 UTC	2016	1	1	2020	Schrimpf et al. 2020	Schrimpf MB, Che-Castaldo C, Lynch HJ (2020) Regional breeding bird assessment of the Antarctic Peninsula. - Polar Biology 43: 111-122.	MaterialCitation	Animalia	Chordata	Aves	Charadriiformes	Laridae	Larus	dominicanus		Catalogue of Life	NA	NA	KEGU	unknown	NA	39	kelp_gulls	AD	Additional Data	NA	NA	-60.7762	-63.8964	Y	1019.9	NA		Mikkelsen Harbor (Trinity Island)	MIKK		NB		NA
SATBD_687	809	Larus dominicanus	Kelp gull	-59.41279	-63.87878	3	NA	2009-01-26 UTC	2009	1	26	2020	Schrimpf et al. 2020	Schrimpf MB, Che-Castaldo C, Lynch HJ (2020) Regional breeding bird assessment of the Antarctic Peninsula. - Polar Biology 43: 111-122.	MaterialCitation	Animalia	Chordata	Aves	Charadriiformes	Laridae	Larus	dominicanus		Catalogue of Life	NA	NA	KEGU	unknown	NA	39	kelp_gulls	AD	Additional Data	NA	NA	-59.44111	-63.87861	Y	1391.9	NA		Lindblad Cove	LIND		NB		NA
SATBD_688	809	Larus dominicanus	Kelp gull	-57.28892	-63.7992	3	NA	1996-01-20 UTC	1996	1	20	2020	Schrimpf et al. 2020	Schrimpf MB, Che-Castaldo C, Lynch HJ (2020) Regional breeding bird assessment of the Antarctic Peninsula. - Polar Biology 43: 111-122.	MaterialCitation	Animalia	Chordata	Aves	Charadriiformes	Laridae	Larus	dominicanus		Catalogue of Life	NA	NA	KEGU	unknown	NA	39	kelp_gulls	AD	Additional Data	NA	NA	-57.28892	-63.7992	N	0	NA		Devil Island	DEVI		B		NA
SATBD_689	809	Larus dominicanus	Kelp gull	-57.28892	-63.7992	3	NA	1997-02-22 UTC	1997	2	22	2020	Schrimpf et al. 2020	Schrimpf MB, Che-Castaldo C, Lynch HJ (2020) Regional breeding bird assessment of the Antarctic Peninsula. - Polar Biology 43: 111-122.	MaterialCitation	Animalia	Chordata	Aves	Charadriiformes	Laridae	Larus	dominicanus		Catalogue of Life	NA	NA	KEGU	unknown	NA	39	kelp_gulls	AD	Additional Data	NA	NA	-57.28892	-63.7992	N	0	NA		Devil Island	DEVI		NB		NA
SATBD_690	809	Larus dominicanus	Kelp gull	-57.28892	-63.7992	3	NA	2003-02-17 UTC	2003	2	17	2020	Schrimpf et al. 2020	Schrimpf MB, Che-Castaldo C, Lynch HJ (2020) Regional breeding bird assessment of the Antarctic Peninsula. - Polar Biology 43: 111-122.	MaterialCitation	Animalia	Chordata	Aves	Charadriiformes	Laridae	Larus	dominicanus		Catalogue of Life	NA	NA	KEGU	unknown	NA	39	kelp_gulls	AD	Additional Data	NA	NA	-57.28892	-63.7992	N	0	NA		Devil Island	DEVI		NB		NA
SATBD_691	809	Larus dominicanus	Kelp gull	-57.28892	-63.7992	3	NA	2004-12-31 UTC	2004	12	31	2020	Schrimpf et al. 2020	Schrimpf MB, Che-Castaldo C, Lynch HJ (2020) Regional breeding bird assessment of the Antarctic Peninsula. - Polar Biology 43: 111-122.	MaterialCitation	Animalia	Chordata	Aves	Charadriiformes	Laridae	Larus	dominicanus		Catalogue of Life	NA	NA	KEGU	unknown	NA	39	kelp_gulls	AD	Additional Data	NA	NA	-57.28892	-63.7992	N	0	NA		Devil Island	DEVI		B		NA
SATBD_692	809	Larus dominicanus	Kelp gull	-57.28892	-63.7992	3	NA	2005-01-11 UTC	2005	1	11	2020	Schrimpf et al. 2020	Schrimpf MB, Che-Castaldo C, Lynch HJ (2020) Regional breeding bird assessment of the Antarctic Peninsula. - Polar Biology 43: 111-122.	MaterialCitation	Animalia	Chordata	Aves	Charadriiformes	Laridae	Larus	dominicanus		Catalogue of Life	NA	NA	KEGU	unknown	NA	39	kelp_gulls	AD	Additional Data	NA	NA	-57.28892	-63.7992	N	0	NA		Devil Island	DEVI		B		NA
SATBD_693	809	Larus dominicanus	Kelp gull	-57.28892	-63.7992	3	NA	2005-01-23 UTC	2005	1	23	2020	Schrimpf et al. 2020	Schrimpf MB, Che-Castaldo C, Lynch HJ (2020) Regional breeding bird assessment of the Antarctic Peninsula. - Polar Biology 43: 111-122.	MaterialCitation	Animalia	Chordata	Aves	Charadriiformes	Laridae	Larus	dominicanus		Catalogue of Life	NA	NA	KEGU	unknown	NA	39	kelp_gulls	AD	Additional Data	NA	NA	-57.28892	-63.7992	N	0	NA		Devil Island	DEVI		NB		NA
SATBD_694	809	Larus dominicanus	Kelp gull	-57.28892	-63.7992	3	NA	2005-11-19 UTC	2005	11	19	2020	Schrimpf et al. 2020	Schrimpf MB, Che-Castaldo C, Lynch HJ (2020) Regional breeding bird assessment of the Antarctic Peninsula. - Polar Biology 43: 111-122.	MaterialCitation	Animalia	Chordata	Aves	Charadriiformes	Laridae	Larus	dominicanus		Catalogue of Life	NA	NA	KEGU	unknown	NA	39	kelp_gulls	AD	Additional Data	NA	NA	-57.28892	-63.7992	N	0	NA		Devil Island	DEVI		NB		NA
SATBD_695	809	Larus dominicanus	Kelp gull	-57.28892	-63.7992	3	NA	2006-01-12 UTC	2006	1	12	2020	Schrimpf et al. 2020	Schrimpf MB, Che-Castaldo C, Lynch HJ (2020) Regional breeding bird assessment of the Antarctic Peninsula. - Polar Biology 43: 111-122.	MaterialCitation	Animalia	Chordata	Aves	Charadriiformes	Laridae	Larus	dominicanus		Catalogue of Life	NA	NA	KEGU	unknown	NA	39	kelp_gulls	AD	Additional Data	NA	NA	-57.28892	-63.7992	N	0	NA		Devil Island	DEVI		B		NA
SATBD_696	809	Larus dominicanus	Kelp gull	-57.28892	-63.7992	3	NA	2006-12-22 UTC	2006	12	22	2020	Schrimpf et al. 2020	Schrimpf MB, Che-Castaldo C, Lynch HJ (2020) Regional breeding bird assessment of the Antarctic Peninsula. - Polar Biology 43: 111-122.	MaterialCitation	Animalia	Chordata	Aves	Charadriiformes	Laridae	Larus	dominicanus		Catalogue of Life	NA	NA	KEGU	unknown	NA	39	kelp_gulls	AD	Additional Data	NA	NA	-57.28892	-63.7992	N	0	NA		Devil Island	DEVI		NB		NA
SATBD_697	809	Larus dominicanus	Kelp gull	-57.28892	-63.7992	3	NA	2007-01-02 UTC	2007	1	2	2020	Schrimpf et al. 2020	Schrimpf MB, Che-Castaldo C, Lynch HJ (2020) Regional breeding bird assessment of the Antarctic Peninsula. - Polar Biology 43: 111-122.	MaterialCitation	Animalia	Chordata	Aves	Charadriiformes	Laridae	Larus	dominicanus		Catalogue of Life	NA	NA	KEGU	unknown	NA	39	kelp_gulls	AD	Additional Data	NA	NA	-57.28892	-63.7992	N	0	NA		Devil Island	DEVI		NB		NA
SATBD_698	809	Larus dominicanus	Kelp gull	-57.28892	-63.7992	3	NA	2007-01-24 UTC	2007	1	24	2020	Schrimpf et al. 2020	Schrimpf MB, Che-Castaldo C, Lynch HJ (2020) Regional breeding bird assessment of the Antarctic Peninsula. - Polar Biology 43: 111-122.	MaterialCitation	Animalia	Chordata	Aves	Charadriiformes	Laridae	Larus	dominicanus		Catalogue of Life	NA	NA	KEGU	unknown	NA	39	kelp_gulls	AD	Additional Data	NA	NA	-57.28892	-63.7992	N	0	NA		Devil Island	DEVI		NB		NA
SATBD_699	809	Larus dominicanus	Kelp gull	-57.28892	-63.7992	3	NA	2009-01-10 UTC	2009	1	10	2020	Schrimpf et al. 2020	Schrimpf MB, Che-Castaldo C, Lynch HJ (2020) Regional breeding bird assessment of the Antarctic Peninsula. - Polar Biology 43: 111-122.	MaterialCitation	Animalia	Chordata	Aves	Charadriiformes	Laridae	Larus	dominicanus		Catalogue of Life	NA	NA	KEGU	unknown	NA	39	kelp_gulls	AD	Additional Data	NA	NA	-57.28892	-63.7992	N	0	NA		Devil Island	DEVI		NB		NA
SATBD_700	809	Larus dominicanus	Kelp gull	-57.28892	-63.7992	3	NA	2009-02-01 UTC	2009	2	1	2020	Schrimpf et al. 2020	Schrimpf MB, Che-Castaldo C, Lynch HJ (2020) Regional breeding bird assessment of the Antarctic Peninsula. - Polar Biology 43: 111-122.	MaterialCitation	Animalia	Chordata	Aves	Charadriiformes	Laridae	Larus	dominicanus		Catalogue of Life	NA	NA	KEGU	unknown	NA	39	kelp_gulls	AD	Additional Data	NA	NA	-57.28892	-63.7992	N	0	NA		Devil Island	DEVI		B		NA
SATBD_701	809	Larus dominicanus	Kelp gull	-57.28892	-63.7992	3	NA	2011-01-21 UTC	2011	1	21	2020	Schrimpf et al. 2020	Schrimpf MB, Che-Castaldo C, Lynch HJ (2020) Regional breeding bird assessment of the Antarctic Peninsula. - Polar Biology 43: 111-122.	MaterialCitation	Animalia	Chordata	Aves	Charadriiformes	Laridae	Larus	dominicanus		Catalogue of Life	NA	NA	KEGU	unknown	NA	39	kelp_gulls	AD	Additional Data	NA	NA	-57.28892	-63.7992	N	0	NA		Devil Island	DEVI		NB		NA
SATBD_702	809	Larus dominicanus	Kelp gull	-57.6415	-63.7257	3	NA	2008-12-31 UTC	2008	12	31	2020	Schrimpf et al. 2020	Schrimpf MB, Che-Castaldo C, Lynch HJ (2020) Regional breeding bird assessment of the Antarctic Peninsula. - Polar Biology 43: 111-122.	MaterialCitation	Animalia	Chordata	Aves	Charadriiformes	Laridae	Larus	dominicanus		Catalogue of Life	NA	NA	KEGU	unknown	NA	39	kelp_gulls	AD	Additional Data	NA	NA	-57.6415	-63.7257	N	0	NA		Vortex Island	VORT		NB		NA
SATBD_703	809	Larus dominicanus	Kelp gull	-57.50449	-63.65507	3	NA	2002-12-31 UTC	2002	12	31	2020	Schrimpf et al. 2020	Schrimpf MB, Che-Castaldo C, Lynch HJ (2020) Regional breeding bird assessment of the Antarctic Peninsula. - Polar Biology 43: 111-122.	MaterialCitation	Animalia	Chordata	Aves	Charadriiformes	Laridae	Larus	dominicanus		Catalogue of Life	NA	NA	KEGU	unknown	NA	39	kelp_gulls	AD	Additional Data	NA	NA	-57.48946	-63.65994	Y	921.4	NA		Eagle Island	EAGL		NB		NA
SATBD_704	809	Larus dominicanus	Kelp gull	-57.50449	-63.65507	3	NA	2007-01-02 UTC	2007	1	2	2020	Schrimpf et al. 2020	Schrimpf MB, Che-Castaldo C, Lynch HJ (2020) Regional breeding bird assessment of the Antarctic Peninsula. - Polar Biology 43: 111-122.	MaterialCitation	Animalia	Chordata	Aves	Charadriiformes	Laridae	Larus	dominicanus		Catalogue of Life	NA	NA	KEGU	unknown	NA	39	kelp_gulls	AD	Additional Data	NA	NA	-57.48946	-63.65994	Y	921.4	NA		Eagle Island	EAGL		B		NA
SATBD_705	809	Larus dominicanus	Kelp gull	-55.7881	-63.5801	3	NA	1996-11-27 UTC	1996	11	27	2020	Schrimpf et al. 2020	Schrimpf MB, Che-Castaldo C, Lynch HJ (2020) Regional breeding bird assessment of the Antarctic Peninsula. - Polar Biology 43: 111-122.	MaterialCitation	Animalia	Chordata	Aves	Charadriiformes	Laridae	Larus	dominicanus		Catalogue of Life	NA	NA	KEGU	unknown	NA	39	kelp_gulls	AD	Additional Data	NA	NA	-55.7881	-63.5801	Paulet	7647.1	NA		Paulet Island	PAUL		NB		NA
SATBD_706	809	Larus dominicanus	Kelp gull	-55.7881	-63.5801	3	NA	1996-12-01 UTC	1996	12	1	2020	Schrimpf et al. 2020	Schrimpf MB, Che-Castaldo C, Lynch HJ (2020) Regional breeding bird assessment of the Antarctic Peninsula. - Polar Biology 43: 111-122.	MaterialCitation	Animalia	Chordata	Aves	Charadriiformes	Laridae	Larus	dominicanus		Catalogue of Life	NA	NA	KEGU	unknown	NA	39	kelp_gulls	AD	Additional Data	NA	NA	-55.7881	-63.5801	Paulet	7647.1	NA		Paulet Island	PAUL		B		NA
SATBD_707	809	Larus dominicanus	Kelp gull	-55.7881	-63.5801	3	NA	1996-12-31 UTC	1996	12	31	2020	Schrimpf et al. 2020	Schrimpf MB, Che-Castaldo C, Lynch HJ (2020) Regional breeding bird assessment of the Antarctic Peninsula. - Polar Biology 43: 111-122.	MaterialCitation	Animalia	Chordata	Aves	Charadriiformes	Laridae	Larus	dominicanus		Catalogue of Life	NA	NA	KEGU	unknown	NA	39	kelp_gulls	AD	Additional Data	NA	NA	-55.7881	-63.5801	Paulet	7647.1	NA		Paulet Island	PAUL		NB		NA
SATBD_708	809	Larus dominicanus	Kelp gull	-55.7881	-63.5801	3	NA	1999-01-21 UTC	1999	1	21	2020	Schrimpf et al. 2020	Schrimpf MB, Che-Castaldo C, Lynch HJ (2020) Regional breeding bird assessment of the Antarctic Peninsula. - Polar Biology 43: 111-122.	MaterialCitation	Animalia	Chordata	Aves	Charadriiformes	Laridae	Larus	dominicanus		Catalogue of Life	NA	NA	KEGU	unknown	NA	39	kelp_gulls	AD	Additional Data	NA	NA	-55.7881	-63.5801	Paulet	7647.1	NA		Paulet Island	PAUL		B		NA
SATBD_709	809	Larus dominicanus	Kelp gull	-55.7881	-63.5801	3	NA	1999-11-25 UTC	1999	11	25	2020	Schrimpf et al. 2020	Schrimpf MB, Che-Castaldo C, Lynch HJ (2020) Regional breeding bird assessment of the Antarctic Peninsula. - Polar Biology 43: 111-122.	MaterialCitation	Animalia	Chordata	Aves	Charadriiformes	Laridae	Larus	dominicanus		Catalogue of Life	NA	NA	KEGU	unknown	NA	39	kelp_gulls	AD	Additional Data	NA	NA	-55.7881	-63.5801	Paulet	7647.1	NA		Paulet Island	PAUL		NB		NA
SATBD_710	809	Larus dominicanus	Kelp gull	-55.7881	-63.5801	3	NA	1999-12-14 UTC	1999	12	14	2020	Schrimpf et al. 2020	Schrimpf MB, Che-Castaldo C, Lynch HJ (2020) Regional breeding bird assessment of the Antarctic Peninsula. - Polar Biology 43: 111-122.	MaterialCitation	Animalia	Chordata	Aves	Charadriiformes	Laridae	Larus	dominicanus		Catalogue of Life	NA	NA	KEGU	unknown	NA	39	kelp_gulls	AD	Additional Data	NA	NA	-55.7881	-63.5801	Paulet	7647.1	NA		Paulet Island	PAUL		NB		NA
SATBD_711	809	Larus dominicanus	Kelp gull	-55.7881	-63.5801	3	NA	2000-12-11 UTC	2000	12	11	2020	Schrimpf et al. 2020	Schrimpf MB, Che-Castaldo C, Lynch HJ (2020) Regional breeding bird assessment of the Antarctic Peninsula. - Polar Biology 43: 111-122.	MaterialCitation	Animalia	Chordata	Aves	Charadriiformes	Laridae	Larus	dominicanus		Catalogue of Life	NA	NA	KEGU	unknown	NA	39	kelp_gulls	AD	Additional Data	NA	NA	-55.7881	-63.5801	Paulet	7647.1	NA		Paulet Island	PAUL		NB		NA
SATBD_712	809	Larus dominicanus	Kelp gull	-55.7881	-63.5801	3	NA	2001-01-26 UTC	2001	1	26	2020	Schrimpf et al. 2020	Schrimpf MB, Che-Castaldo C, Lynch HJ (2020) Regional breeding bird assessment of the Antarctic Peninsula. - Polar Biology 43: 111-122.	MaterialCitation	Animalia	Chordata	Aves	Charadriiformes	Laridae	Larus	dominicanus		Catalogue of Life	NA	NA	KEGU	unknown	NA	39	kelp_gulls	AD	Additional Data	NA	NA	-55.7881	-63.5801	Paulet	7647.1	NA		Paulet Island	PAUL		NB		NA
SATBD_713	809	Larus dominicanus	Kelp gull	-55.7881	-63.5801	3	NA	2001-12-11 UTC	2001	12	11	2020	Schrimpf et al. 2020	Schrimpf MB, Che-Castaldo C, Lynch HJ (2020) Regional breeding bird assessment of the Antarctic Peninsula. - Polar Biology 43: 111-122.	MaterialCitation	Animalia	Chordata	Aves	Charadriiformes	Laridae	Larus	dominicanus		Catalogue of Life	NA	NA	KEGU	unknown	NA	39	kelp_gulls	AD	Additional Data	NA	NA	-55.7881	-63.5801	Paulet	7647.1	NA		Paulet Island	PAUL		NB		NA
SATBD_714	809	Larus dominicanus	Kelp gull	-55.7881	-63.5801	3	NA	2003-01-10 UTC	2003	1	10	2020	Schrimpf et al. 2020	Schrimpf MB, Che-Castaldo C, Lynch HJ (2020) Regional breeding bird assessment of the Antarctic Peninsula. - Polar Biology 43: 111-122.	MaterialCitation	Animalia	Chordata	Aves	Charadriiformes	Laridae	Larus	dominicanus		Catalogue of Life	NA	NA	KEGU	unknown	NA	39	kelp_gulls	AD	Additional Data	NA	NA	-55.7881	-63.5801	Paulet	7647.1	NA		Paulet Island	PAUL		NB		NA
SATBD_715	809	Larus dominicanus	Kelp gull	-55.7881	-63.5801	3	NA	2003-01-20 UTC	2003	1	20	2020	Schrimpf et al. 2020	Schrimpf MB, Che-Castaldo C, Lynch HJ (2020) Regional breeding bird assessment of the Antarctic Peninsula. - Polar Biology 43: 111-122.	MaterialCitation	Animalia	Chordata	Aves	Charadriiformes	Laridae	Larus	dominicanus		Catalogue of Life	NA	NA	KEGU	unknown	NA	39	kelp_gulls	AD	Additional Data	NA	NA	-55.7881	-63.5801	Paulet	7647.1	NA		Paulet Island	PAUL		NB		NA
SATBD_716	809	Larus dominicanus	Kelp gull	-55.7881	-63.5801	3	NA	2003-02-01 UTC	2003	2	1	2020	Schrimpf et al. 2020	Schrimpf MB, Che-Castaldo C, Lynch HJ (2020) Regional breeding bird assessment of the Antarctic Peninsula. - Polar Biology 43: 111-122.	MaterialCitation	Animalia	Chordata	Aves	Charadriiformes	Laridae	Larus	dominicanus		Catalogue of Life	NA	NA	KEGU	unknown	NA	39	kelp_gulls	AD	Additional Data	NA	NA	-55.7881	-63.5801	Paulet	7647.1	NA		Paulet Island	PAUL		NB		NA
SATBD_717	809	Larus dominicanus	Kelp gull	-55.7881	-63.5801	3	NA	2003-02-16 UTC	2003	2	16	2020	Schrimpf et al. 2020	Schrimpf MB, Che-Castaldo C, Lynch HJ (2020) Regional breeding bird assessment of the Antarctic Peninsula. - Polar Biology 43: 111-122.	MaterialCitation	Animalia	Chordata	Aves	Charadriiformes	Laridae	Larus	dominicanus		Catalogue of Life	NA	NA	KEGU	unknown	NA	39	kelp_gulls	AD	Additional Data	NA	NA	-55.7881	-63.5801	Paulet	7647.1	NA		Paulet Island	PAUL		NB		NA
SATBD_718	809	Larus dominicanus	Kelp gull	-55.7881	-63.5801	3	NA	2004-12-11 UTC	2004	12	11	2020	Schrimpf et al. 2020	Schrimpf MB, Che-Castaldo C, Lynch HJ (2020) Regional breeding bird assessment of the Antarctic Peninsula. - Polar Biology 43: 111-122.	MaterialCitation	Animalia	Chordata	Aves	Charadriiformes	Laridae	Larus	dominicanus		Catalogue of Life	NA	NA	KEGU	unknown	NA	39	kelp_gulls	AD	Additional Data	NA	NA	-55.7881	-63.5801	Paulet	7647.1	NA		Paulet Island	PAUL		NB		NA
SATBD_719	809	Larus dominicanus	Kelp gull	-55.7881	-63.5801	3	NA	2004-12-24 UTC	2004	12	24	2020	Schrimpf et al. 2020	Schrimpf MB, Che-Castaldo C, Lynch HJ (2020) Regional breeding bird assessment of the Antarctic Peninsula. - Polar Biology 43: 111-122.	MaterialCitation	Animalia	Chordata	Aves	Charadriiformes	Laridae	Larus	dominicanus		Catalogue of Life	NA	NA	KEGU	unknown	NA	39	kelp_gulls	AD	Additional Data	NA	NA	-55.7881	-63.5801	Paulet	7647.1	NA		Paulet Island	PAUL		NB		NA
SATBD_720	809	Larus dominicanus	Kelp gull	-55.7881	-63.5801	3	NA	2005-01-22 UTC	2005	1	22	2020	Schrimpf et al. 2020	Schrimpf MB, Che-Castaldo C, Lynch HJ (2020) Regional breeding bird assessment of the Antarctic Peninsula. - Polar Biology 43: 111-122.	MaterialCitation	Animalia	Chordata	Aves	Charadriiformes	Laridae	Larus	dominicanus		Catalogue of Life	NA	NA	KEGU	unknown	NA	39	kelp_gulls	AD	Additional Data	NA	NA	-55.7881	-63.5801	Paulet	7647.1	NA		Paulet Island	PAUL		NB		NA
SATBD_721	809	Larus dominicanus	Kelp gull	-55.7881	-63.5801	3	NA	2006-01-13 UTC	2006	1	13	2020	Schrimpf et al. 2020	Schrimpf MB, Che-Castaldo C, Lynch HJ (2020) Regional breeding bird assessment of the Antarctic Peninsula. - Polar Biology 43: 111-122.	MaterialCitation	Animalia	Chordata	Aves	Charadriiformes	Laridae	Larus	dominicanus		Catalogue of Life	NA	NA	KEGU	unknown	NA	39	kelp_gulls	AD	Additional Data	NA	NA	-55.7881	-63.5801	Paulet	7647.1	NA		Paulet Island	PAUL		B		NA
SATBD_722	809	Larus dominicanus	Kelp gull	-55.7881	-63.5801	3	NA	2006-01-24 UTC	2006	1	24	2020	Schrimpf et al. 2020	Schrimpf MB, Che-Castaldo C, Lynch HJ (2020) Regional breeding bird assessment of the Antarctic Peninsula. - Polar Biology 43: 111-122.	MaterialCitation	Animalia	Chordata	Aves	Charadriiformes	Laridae	Larus	dominicanus		Catalogue of Life	NA	NA	KEGU	unknown	NA	39	kelp_gulls	AD	Additional Data	NA	NA	-55.7881	-63.5801	Paulet	7647.1	NA		Paulet Island	PAUL		B		NA
SATBD_723	809	Larus dominicanus	Kelp gull	-55.7881	-63.5801	3	NA	2006-02-03 UTC	2006	2	3	2020	Schrimpf et al. 2020	Schrimpf MB, Che-Castaldo C, Lynch HJ (2020) Regional breeding bird assessment of the Antarctic Peninsula. - Polar Biology 43: 111-122.	MaterialCitation	Animalia	Chordata	Aves	Charadriiformes	Laridae	Larus	dominicanus		Catalogue of Life	NA	NA	KEGU	unknown	NA	39	kelp_gulls	AD	Additional Data	NA	NA	-55.7881	-63.5801	Paulet	7647.1	NA		Paulet Island	PAUL		B		NA
SATBD_724	809	Larus dominicanus	Kelp gull	-55.7881	-63.5801	3	NA	2006-11-19 UTC	2006	11	19	2020	Schrimpf et al. 2020	Schrimpf MB, Che-Castaldo C, Lynch HJ (2020) Regional breeding bird assessment of the Antarctic Peninsula. - Polar Biology 43: 111-122.	MaterialCitation	Animalia	Chordata	Aves	Charadriiformes	Laridae	Larus	dominicanus		Catalogue of Life	NA	NA	KEGU	unknown	NA	39	kelp_gulls	AD	Additional Data	NA	NA	-55.7881	-63.5801	Paulet	7647.1	NA		Paulet Island	PAUL		NB		NA
SATBD_725	809	Larus dominicanus	Kelp gull	-55.7881	-63.5801	3	NA	2007-01-12 UTC	2007	1	12	2020	Schrimpf et al. 2020	Schrimpf MB, Che-Castaldo C, Lynch HJ (2020) Regional breeding bird assessment of the Antarctic Peninsula. - Polar Biology 43: 111-122.	MaterialCitation	Animalia	Chordata	Aves	Charadriiformes	Laridae	Larus	dominicanus		Catalogue of Life	NA	NA	KEGU	unknown	NA	39	kelp_gulls	AD	Additional Data	NA	NA	-55.7881	-63.5801	Paulet	7647.1	NA		Paulet Island	PAUL		NB		NA
SATBD_726	809	Larus dominicanus	Kelp gull	-55.7881	-63.5801	3	NA	2007-02-18 UTC	2007	2	18	2020	Schrimpf et al. 2020	Schrimpf MB, Che-Castaldo C, Lynch HJ (2020) Regional breeding bird assessment of the Antarctic Peninsula. - Polar Biology 43: 111-122.	MaterialCitation	Animalia	Chordata	Aves	Charadriiformes	Laridae	Larus	dominicanus		Catalogue of Life	NA	NA	KEGU	unknown	NA	39	kelp_gulls	AD	Additional Data	NA	NA	-55.7881	-63.5801	Paulet	7647.1	NA		Paulet Island	PAUL		B		NA
SATBD_727	809	Larus dominicanus	Kelp gull	-55.7881	-63.5801	3	NA	2008-01-28 UTC	2008	1	28	2020	Schrimpf et al. 2020	Schrimpf MB, Che-Castaldo C, Lynch HJ (2020) Regional breeding bird assessment of the Antarctic Peninsula. - Polar Biology 43: 111-122.	MaterialCitation	Animalia	Chordata	Aves	Charadriiformes	Laridae	Larus	dominicanus		Catalogue of Life	NA	NA	KEGU	unknown	NA	39	kelp_gulls	AD	Additional Data	NA	NA	-55.7881	-63.5801	Paulet	7647.1	NA		Paulet Island	PAUL		NB		NA
SATBD_728	809	Larus dominicanus	Kelp gull	-55.7881	-63.5801	3	NA	2008-12-19 UTC	2008	12	19	2020	Schrimpf et al. 2020	Schrimpf MB, Che-Castaldo C, Lynch HJ (2020) Regional breeding bird assessment of the Antarctic Peninsula. - Polar Biology 43: 111-122.	MaterialCitation	Animalia	Chordata	Aves	Charadriiformes	Laridae	Larus	dominicanus		Catalogue of Life	NA	NA	KEGU	unknown	NA	39	kelp_gulls	AD	Additional Data	NA	NA	-55.7881	-63.5801	Paulet	7647.1	NA		Paulet Island	PAUL		B		NA
SATBD_729	809	Larus dominicanus	Kelp gull	-55.7881	-63.5801	3	NA	2008-12-30 UTC	2008	12	30	2020	Schrimpf et al. 2020	Schrimpf MB, Che-Castaldo C, Lynch HJ (2020) Regional breeding bird assessment of the Antarctic Peninsula. - Polar Biology 43: 111-122.	MaterialCitation	Animalia	Chordata	Aves	Charadriiformes	Laridae	Larus	dominicanus		Catalogue of Life	NA	NA	KEGU	unknown	NA	39	kelp_gulls	AD	Additional Data	NA	NA	-55.7881	-63.5801	Paulet	7647.1	NA		Paulet Island	PAUL		NB		NA
SATBD_730	809	Larus dominicanus	Kelp gull	-55.7881	-63.5801	3	NA	2009-01-15 UTC	2009	1	15	2020	Schrimpf et al. 2020	Schrimpf MB, Che-Castaldo C, Lynch HJ (2020) Regional breeding bird assessment of the Antarctic Peninsula. - Polar Biology 43: 111-122.	MaterialCitation	Animalia	Chordata	Aves	Charadriiformes	Laridae	Larus	dominicanus		Catalogue of Life	NA	NA	KEGU	unknown	NA	39	kelp_gulls	AD	Additional Data	NA	NA	-55.7881	-63.5801	Paulet	7647.1	NA		Paulet Island	PAUL		B		NA
SATBD_731	809	Larus dominicanus	Kelp gull	-55.7881	-63.5801	3	NA	2009-01-21 UTC	2009	1	21	2020	Schrimpf et al. 2020	Schrimpf MB, Che-Castaldo C, Lynch HJ (2020) Regional breeding bird assessment of the Antarctic Peninsula. - Polar Biology 43: 111-122.	MaterialCitation	Animalia	Chordata	Aves	Charadriiformes	Laridae	Larus	dominicanus		Catalogue of Life	NA	NA	KEGU	unknown	NA	39	kelp_gulls	AD	Additional Data	NA	NA	-55.7881	-63.5801	Paulet	7647.1	NA		Paulet Island	PAUL		B		NA
SATBD_732	809	Larus dominicanus	Kelp gull	-55.7881	-63.5801	3	NA	2009-12-22 UTC	2009	12	22	2020	Schrimpf et al. 2020	Schrimpf MB, Che-Castaldo C, Lynch HJ (2020) Regional breeding bird assessment of the Antarctic Peninsula. - Polar Biology 43: 111-122.	MaterialCitation	Animalia	Chordata	Aves	Charadriiformes	Laridae	Larus	dominicanus		Catalogue of Life	NA	NA	KEGU	unknown	NA	39	kelp_gulls	AD	Additional Data	NA	NA	-55.7881	-63.5801	Paulet	7647.1	NA		Paulet Island	PAUL		B		NA
SATBD_733	809	Larus dominicanus	Kelp gull	-55.7881	-63.5801	3	NA	2010-02-03 UTC	2010	2	3	2020	Schrimpf et al. 2020	Schrimpf MB, Che-Castaldo C, Lynch HJ (2020) Regional breeding bird assessment of the Antarctic Peninsula. - Polar Biology 43: 111-122.	MaterialCitation	Animalia	Chordata	Aves	Charadriiformes	Laridae	Larus	dominicanus		Catalogue of Life	NA	NA	KEGU	unknown	NA	39	kelp_gulls	AD	Additional Data	NA	NA	-55.7881	-63.5801	Paulet	7647.1	NA		Paulet Island	PAUL		NB		NA
SATBD_734	809	Larus dominicanus	Kelp gull	-55.7881	-63.5801	3	NA	2010-12-23 UTC	2010	12	23	2020	Schrimpf et al. 2020	Schrimpf MB, Che-Castaldo C, Lynch HJ (2020) Regional breeding bird assessment of the Antarctic Peninsula. - Polar Biology 43: 111-122.	MaterialCitation	Animalia	Chordata	Aves	Charadriiformes	Laridae	Larus	dominicanus		Catalogue of Life	NA	NA	KEGU	unknown	NA	39	kelp_gulls	AD	Additional Data	NA	NA	-55.7881	-63.5801	Paulet	7647.1	NA		Paulet Island	PAUL		NB		NA
SATBD_735	809	Larus dominicanus	Kelp gull	-57.16228	-63.57952	3	NA	2000-01-17 UTC	2000	1	17	2020	Schrimpf et al. 2020	Schrimpf MB, Che-Castaldo C, Lynch HJ (2020) Regional breeding bird assessment of the Antarctic Peninsula. - Polar Biology 43: 111-122.	MaterialCitation	Animalia	Chordata	Aves	Charadriiformes	Laridae	Larus	dominicanus		Catalogue of Life	NA	NA	KEGU	unknown	NA	39	kelp_gulls	AD	Additional Data	NA	NA	-57.25611	-63.55778	Y	5254.4	NA		View Point	VIEW		B		NA
SATBD_736	809	Larus dominicanus	Kelp gull	-57.16228	-63.57952	3	NA	2010-11-22 UTC	2010	11	22	2020	Schrimpf et al. 2020	Schrimpf MB, Che-Castaldo C, Lynch HJ (2020) Regional breeding bird assessment of the Antarctic Peninsula. - Polar Biology 43: 111-122.	MaterialCitation	Animalia	Chordata	Aves	Charadriiformes	Laridae	Larus	dominicanus		Catalogue of Life	NA	NA	KEGU	unknown	NA	39	kelp_gulls	AD	Additional Data	NA	NA	-57.25611	-63.55778	Y	5254.4	NA		View Point	VIEW		NB		NA
SATBD_737	809	Larus dominicanus	Kelp gull	-56.69131	-63.53566	3	NA	1996-01-30 UTC	1996	1	30	2020	Schrimpf et al. 2020	Schrimpf MB, Che-Castaldo C, Lynch HJ (2020) Regional breeding bird assessment of the Antarctic Peninsula. - Polar Biology 43: 111-122.	MaterialCitation	Animalia	Chordata	Aves	Charadriiformes	Laridae	Larus	dominicanus		Catalogue of Life	NA	NA	KEGU	unknown	NA	39	kelp_gulls	AD	Additional Data	NA	NA	-56.6834	-63.5425	Y	858.1	NA		Jonassen Island	JONA		B		NA
SATBD_738	809	Larus dominicanus	Kelp gull	-56.69131	-63.53566	3	NA	2009-02-01 UTC	2009	2	1	2020	Schrimpf et al. 2020	Schrimpf MB, Che-Castaldo C, Lynch HJ (2020) Regional breeding bird assessment of the Antarctic Peninsula. - Polar Biology 43: 111-122.	MaterialCitation	Animalia	Chordata	Aves	Charadriiformes	Laridae	Larus	dominicanus		Catalogue of Life	NA	NA	KEGU	unknown	NA	39	kelp_gulls	AD	Additional Data	NA	NA	-56.6834	-63.5425	Y	858.1	NA		Jonassen Island	JONA		B		NA
SATBD_739	809	Larus dominicanus	Kelp gull	-56.93817	-63.53228	3	NA	NA	1995	NA	NA	2013	Lynch et al. 2013	Lynch, H. J., Naveen, R., Casanovas, P. (2013) Antarctic Site Inventory breeding bird surveydata, 1994-2013. Ecology, 94(11):2653	MaterialCitation	Animalia	Chordata	Aves	Charadriiformes	Laridae	Larus	dominicanus		Catalogue of Life	NA	NA		unknown	NA	39	kelp_gulls	AD	Additional Data	NA	NA	-56.9256	-63.5325	Y	625.5	NA		Brown Bluff			B		1
SATBD_740	809	Larus dominicanus	Kelp gull	-56.905	-63.5222	3	NA	1996-01-22 UTC	1996	1	22	2020	Schrimpf et al. 2020	Schrimpf MB, Che-Castaldo C, Lynch HJ (2020) Regional breeding bird assessment of the Antarctic Peninsula. - Polar Biology 43: 111-122.	MaterialCitation	Animalia	Chordata	Aves	Charadriiformes	Laridae	Larus	dominicanus		Catalogue of Life	NA	NA	KEGU	unknown	NA	39	kelp_gulls	AD	Additional Data	NA	NA	-56.905	-63.5222	N	0	NA		Brown Bluff	BROW		B		NA
SATBD_741	809	Larus dominicanus	Kelp gull	-56.905	-63.5222	3	NA	1999-11-25 UTC	1999	11	25	2020	Schrimpf et al. 2020	Schrimpf MB, Che-Castaldo C, Lynch HJ (2020) Regional breeding bird assessment of the Antarctic Peninsula. - Polar Biology 43: 111-122.	MaterialCitation	Animalia	Chordata	Aves	Charadriiformes	Laridae	Larus	dominicanus		Catalogue of Life	NA	NA	KEGU	unknown	NA	39	kelp_gulls	AD	Additional Data	NA	NA	-56.905	-63.5222	N	0	NA		Brown Bluff	BROW		B		NA
SATBD_742	809	Larus dominicanus	Kelp gull	-56.905	-63.5222	3	NA	2001-01-09 UTC	2001	1	9	2020	Schrimpf et al. 2020	Schrimpf MB, Che-Castaldo C, Lynch HJ (2020) Regional breeding bird assessment of the Antarctic Peninsula. - Polar Biology 43: 111-122.	MaterialCitation	Animalia	Chordata	Aves	Charadriiformes	Laridae	Larus	dominicanus		Catalogue of Life	NA	NA	KEGU	unknown	NA	39	kelp_gulls	AD	Additional Data	NA	NA	-56.905	-63.5222	N	0	NA		Brown Bluff	BROW		B		NA
SATBD_743	809	Larus dominicanus	Kelp gull	-56.905	-63.5222	3	NA	2002-01-02 UTC	2002	1	2	2020	Schrimpf et al. 2020	Schrimpf MB, Che-Castaldo C, Lynch HJ (2020) Regional breeding bird assessment of the Antarctic Peninsula. - Polar Biology 43: 111-122.	MaterialCitation	Animalia	Chordata	Aves	Charadriiformes	Laridae	Larus	dominicanus		Catalogue of Life	NA	NA	KEGU	unknown	NA	39	kelp_gulls	AD	Additional Data	NA	NA	-56.905	-63.5222	N	0	NA		Brown Bluff	BROW		B		NA
SATBD_744	809	Larus dominicanus	Kelp gull	-56.905	-63.5222	3	NA	2003-01-01 UTC	2003	1	1	2020	Schrimpf et al. 2020	Schrimpf MB, Che-Castaldo C, Lynch HJ (2020) Regional breeding bird assessment of the Antarctic Peninsula. - Polar Biology 43: 111-122.	MaterialCitation	Animalia	Chordata	Aves	Charadriiformes	Laridae	Larus	dominicanus		Catalogue of Life	NA	NA	KEGU	unknown	NA	39	kelp_gulls	AD	Additional Data	NA	NA	-56.905	-63.5222	N	0	NA		Brown Bluff	BROW		B		NA
SATBD_745	809	Larus dominicanus	Kelp gull	-56.905	-63.5222	3	NA	2003-01-10 UTC	2003	1	10	2020	Schrimpf et al. 2020	Schrimpf MB, Che-Castaldo C, Lynch HJ (2020) Regional breeding bird assessment of the Antarctic Peninsula. - Polar Biology 43: 111-122.	MaterialCitation	Animalia	Chordata	Aves	Charadriiformes	Laridae	Larus	dominicanus		Catalogue of Life	NA	NA	KEGU	unknown	NA	39	kelp_gulls	AD	Additional Data	NA	NA	-56.905	-63.5222	N	0	NA		Brown Bluff	BROW		B		NA
SATBD_746	809	Larus dominicanus	Kelp gull	-56.905	-63.5222	3	NA	2003-02-01 UTC	2003	2	1	2020	Schrimpf et al. 2020	Schrimpf MB, Che-Castaldo C, Lynch HJ (2020) Regional breeding bird assessment of the Antarctic Peninsula. - Polar Biology 43: 111-122.	MaterialCitation	Animalia	Chordata	Aves	Charadriiformes	Laridae	Larus	dominicanus		Catalogue of Life	NA	NA	KEGU	unknown	NA	39	kelp_gulls	AD	Additional Data	NA	NA	-56.905	-63.5222	N	0	NA		Brown Bluff	BROW		B		NA
SATBD_747	809	Larus dominicanus	Kelp gull	-56.905	-63.5222	3	NA	2003-11-29 UTC	2003	11	29	2020	Schrimpf et al. 2020	Schrimpf MB, Che-Castaldo C, Lynch HJ (2020) Regional breeding bird assessment of the Antarctic Peninsula. - Polar Biology 43: 111-122.	MaterialCitation	Animalia	Chordata	Aves	Charadriiformes	Laridae	Larus	dominicanus		Catalogue of Life	NA	NA	KEGU	unknown	NA	39	kelp_gulls	AD	Additional Data	NA	NA	-56.905	-63.5222	N	0	NA		Brown Bluff	BROW		B		NA
SATBD_748	809	Larus dominicanus	Kelp gull	-56.905	-63.5222	3	NA	2004-12-11 UTC	2004	12	11	2020	Schrimpf et al. 2020	Schrimpf MB, Che-Castaldo C, Lynch HJ (2020) Regional breeding bird assessment of the Antarctic Peninsula. - Polar Biology 43: 111-122.	MaterialCitation	Animalia	Chordata	Aves	Charadriiformes	Laridae	Larus	dominicanus		Catalogue of Life	NA	NA	KEGU	unknown	NA	39	kelp_gulls	AD	Additional Data	NA	NA	-56.905	-63.5222	N	0	NA		Brown Bluff	BROW		B		NA
SATBD_749	809	Larus dominicanus	Kelp gull	-56.905	-63.5222	3	NA	2004-12-24 UTC	2004	12	24	2020	Schrimpf et al. 2020	Schrimpf MB, Che-Castaldo C, Lynch HJ (2020) Regional breeding bird assessment of the Antarctic Peninsula. - Polar Biology 43: 111-122.	MaterialCitation	Animalia	Chordata	Aves	Charadriiformes	Laridae	Larus	dominicanus		Catalogue of Life	NA	NA	KEGU	unknown	NA	39	kelp_gulls	AD	Additional Data	NA	NA	-56.905	-63.5222	N	0	NA		Brown Bluff	BROW		B		NA
SATBD_750	809	Larus dominicanus	Kelp gull	-56.905	-63.5222	3	NA	2004-12-31 UTC	2004	12	31	2020	Schrimpf et al. 2020	Schrimpf MB, Che-Castaldo C, Lynch HJ (2020) Regional breeding bird assessment of the Antarctic Peninsula. - Polar Biology 43: 111-122.	MaterialCitation	Animalia	Chordata	Aves	Charadriiformes	Laridae	Larus	dominicanus		Catalogue of Life	NA	NA	KEGU	unknown	NA	39	kelp_gulls	AD	Additional Data	NA	NA	-56.905	-63.5222	N	0	NA		Brown Bluff	BROW		B		NA
SATBD_751	809	Larus dominicanus	Kelp gull	-56.905	-63.5222	3	NA	2005-01-11 UTC	2005	1	11	2020	Schrimpf et al. 2020	Schrimpf MB, Che-Castaldo C, Lynch HJ (2020) Regional breeding bird assessment of the Antarctic Peninsula. - Polar Biology 43: 111-122.	MaterialCitation	Animalia	Chordata	Aves	Charadriiformes	Laridae	Larus	dominicanus		Catalogue of Life	NA	NA	KEGU	unknown	NA	39	kelp_gulls	AD	Additional Data	NA	NA	-56.905	-63.5222	N	0	NA		Brown Bluff	BROW		B		NA
SATBD_752	809	Larus dominicanus	Kelp gull	-56.905	-63.5222	3	NA	2005-01-22 UTC	2005	1	22	2020	Schrimpf et al. 2020	Schrimpf MB, Che-Castaldo C, Lynch HJ (2020) Regional breeding bird assessment of the Antarctic Peninsula. - Polar Biology 43: 111-122.	MaterialCitation	Animalia	Chordata	Aves	Charadriiformes	Laridae	Larus	dominicanus		Catalogue of Life	NA	NA	KEGU	unknown	NA	39	kelp_gulls	AD	Additional Data	NA	NA	-56.905	-63.5222	N	0	NA		Brown Bluff	BROW		B		NA
SATBD_753	809	Larus dominicanus	Kelp gull	-56.905	-63.5222	3	NA	2005-11-20 UTC	2005	11	20	2020	Schrimpf et al. 2020	Schrimpf MB, Che-Castaldo C, Lynch HJ (2020) Regional breeding bird assessment of the Antarctic Peninsula. - Polar Biology 43: 111-122.	MaterialCitation	Animalia	Chordata	Aves	Charadriiformes	Laridae	Larus	dominicanus		Catalogue of Life	NA	NA	KEGU	unknown	NA	39	kelp_gulls	AD	Additional Data	NA	NA	-56.905	-63.5222	N	0	NA		Brown Bluff	BROW		NB		NA
SATBD_754	809	Larus dominicanus	Kelp gull	-56.905	-63.5222	3	NA	2005-12-22 UTC	2005	12	22	2020	Schrimpf et al. 2020	Schrimpf MB, Che-Castaldo C, Lynch HJ (2020) Regional breeding bird assessment of the Antarctic Peninsula. - Polar Biology 43: 111-122.	MaterialCitation	Animalia	Chordata	Aves	Charadriiformes	Laridae	Larus	dominicanus		Catalogue of Life	NA	NA	KEGU	unknown	NA	39	kelp_gulls	AD	Additional Data	NA	NA	-56.905	-63.5222	N	0	NA		Brown Bluff	BROW		B		NA
SATBD_755	809	Larus dominicanus	Kelp gull	-56.905	-63.5222	3	NA	2006-01-01 UTC	2006	1	1	2020	Schrimpf et al. 2020	Schrimpf MB, Che-Castaldo C, Lynch HJ (2020) Regional breeding bird assessment of the Antarctic Peninsula. - Polar Biology 43: 111-122.	MaterialCitation	Animalia	Chordata	Aves	Charadriiformes	Laridae	Larus	dominicanus		Catalogue of Life	NA	NA	KEGU	unknown	NA	39	kelp_gulls	AD	Additional Data	NA	NA	-56.905	-63.5222	N	0	NA		Brown Bluff	BROW		B		NA
SATBD_756	809	Larus dominicanus	Kelp gull	-56.905	-63.5222	3	NA	2006-01-13 UTC	2006	1	13	2020	Schrimpf et al. 2020	Schrimpf MB, Che-Castaldo C, Lynch HJ (2020) Regional breeding bird assessment of the Antarctic Peninsula. - Polar Biology 43: 111-122.	MaterialCitation	Animalia	Chordata	Aves	Charadriiformes	Laridae	Larus	dominicanus		Catalogue of Life	NA	NA	KEGU	unknown	NA	39	kelp_gulls	AD	Additional Data	NA	NA	-56.905	-63.5222	N	0	NA		Brown Bluff	BROW		B		NA
SATBD_757	809	Larus dominicanus	Kelp gull	-56.905	-63.5222	3	NA	2006-11-19 UTC	2006	11	19	2020	Schrimpf et al. 2020	Schrimpf MB, Che-Castaldo C, Lynch HJ (2020) Regional breeding bird assessment of the Antarctic Peninsula. - Polar Biology 43: 111-122.	MaterialCitation	Animalia	Chordata	Aves	Charadriiformes	Laridae	Larus	dominicanus		Catalogue of Life	NA	NA	KEGU	unknown	NA	39	kelp_gulls	AD	Additional Data	NA	NA	-56.905	-63.5222	N	0	NA		Brown Bluff	BROW		B		NA
SATBD_758	809	Larus dominicanus	Kelp gull	-56.905	-63.5222	3	NA	2006-12-21 UTC	2006	12	21	2020	Schrimpf et al. 2020	Schrimpf MB, Che-Castaldo C, Lynch HJ (2020) Regional breeding bird assessment of the Antarctic Peninsula. - Polar Biology 43: 111-122.	MaterialCitation	Animalia	Chordata	Aves	Charadriiformes	Laridae	Larus	dominicanus		Catalogue of Life	NA	NA	KEGU	unknown	NA	39	kelp_gulls	AD	Additional Data	NA	NA	-56.905	-63.5222	N	0	NA		Brown Bluff	BROW		B		NA
SATBD_759	809	Larus dominicanus	Kelp gull	-56.905	-63.5222	3	NA	2007-01-24 UTC	2007	1	24	2020	Schrimpf et al. 2020	Schrimpf MB, Che-Castaldo C, Lynch HJ (2020) Regional breeding bird assessment of the Antarctic Peninsula. - Polar Biology 43: 111-122.	MaterialCitation	Animalia	Chordata	Aves	Charadriiformes	Laridae	Larus	dominicanus		Catalogue of Life	NA	NA	KEGU	unknown	NA	39	kelp_gulls	AD	Additional Data	NA	NA	-56.905	-63.5222	N	0	NA		Brown Bluff	BROW		B		NA
SATBD_760	809	Larus dominicanus	Kelp gull	-56.905	-63.5222	3	NA	2008-01-18 UTC	2008	1	18	2020	Schrimpf et al. 2020	Schrimpf MB, Che-Castaldo C, Lynch HJ (2020) Regional breeding bird assessment of the Antarctic Peninsula. - Polar Biology 43: 111-122.	MaterialCitation	Animalia	Chordata	Aves	Charadriiformes	Laridae	Larus	dominicanus		Catalogue of Life	NA	NA	KEGU	unknown	NA	39	kelp_gulls	AD	Additional Data	NA	NA	-56.905	-63.5222	N	0	NA		Brown Bluff	BROW		B		NA
SATBD_761	809	Larus dominicanus	Kelp gull	-56.905	-63.5222	3	NA	2008-01-28 UTC	2008	1	28	2020	Schrimpf et al. 2020	Schrimpf MB, Che-Castaldo C, Lynch HJ (2020) Regional breeding bird assessment of the Antarctic Peninsula. - Polar Biology 43: 111-122.	MaterialCitation	Animalia	Chordata	Aves	Charadriiformes	Laridae	Larus	dominicanus		Catalogue of Life	NA	NA	KEGU	unknown	NA	39	kelp_gulls	AD	Additional Data	NA	NA	-56.905	-63.5222	N	0	NA		Brown Bluff	BROW		B		NA
SATBD_762	809	Larus dominicanus	Kelp gull	-56.905	-63.5222	3	NA	2008-11-05 UTC	2008	11	5	2020	Schrimpf et al. 2020	Schrimpf MB, Che-Castaldo C, Lynch HJ (2020) Regional breeding bird assessment of the Antarctic Peninsula. - Polar Biology 43: 111-122.	MaterialCitation	Animalia	Chordata	Aves	Charadriiformes	Laridae	Larus	dominicanus		Catalogue of Life	NA	NA	KEGU	unknown	NA	39	kelp_gulls	AD	Additional Data	NA	NA	-56.905	-63.5222	N	0	NA		Brown Bluff	BROW		B		NA
SATBD_763	809	Larus dominicanus	Kelp gull	-56.905	-63.5222	3	NA	2008-11-16 UTC	2008	11	16	2020	Schrimpf et al. 2020	Schrimpf MB, Che-Castaldo C, Lynch HJ (2020) Regional breeding bird assessment of the Antarctic Peninsula. - Polar Biology 43: 111-122.	MaterialCitation	Animalia	Chordata	Aves	Charadriiformes	Laridae	Larus	dominicanus		Catalogue of Life	NA	NA	KEGU	unknown	NA	39	kelp_gulls	AD	Additional Data	NA	NA	-56.905	-63.5222	N	0	NA		Brown Bluff	BROW		B		NA
SATBD_764	809	Larus dominicanus	Kelp gull	-56.905	-63.5222	3	NA	2008-11-28 UTC	2008	11	28	2020	Schrimpf et al. 2020	Schrimpf MB, Che-Castaldo C, Lynch HJ (2020) Regional breeding bird assessment of the Antarctic Peninsula. - Polar Biology 43: 111-122.	MaterialCitation	Animalia	Chordata	Aves	Charadriiformes	Laridae	Larus	dominicanus		Catalogue of Life	NA	NA	KEGU	unknown	NA	39	kelp_gulls	AD	Additional Data	NA	NA	-56.905	-63.5222	N	0	NA		Brown Bluff	BROW		B		NA
SATBD_765	809	Larus dominicanus	Kelp gull	-56.905	-63.5222	3	NA	2008-12-13 UTC	2008	12	13	2020	Schrimpf et al. 2020	Schrimpf MB, Che-Castaldo C, Lynch HJ (2020) Regional breeding bird assessment of the Antarctic Peninsula. - Polar Biology 43: 111-122.	MaterialCitation	Animalia	Chordata	Aves	Charadriiformes	Laridae	Larus	dominicanus		Catalogue of Life	NA	NA	KEGU	unknown	NA	39	kelp_gulls	AD	Additional Data	NA	NA	-56.905	-63.5222	N	0	NA		Brown Bluff	BROW		B		NA
SATBD_766	809	Larus dominicanus	Kelp gull	-56.905	-63.5222	3	NA	2008-12-20 UTC	2008	12	20	2020	Schrimpf et al. 2020	Schrimpf MB, Che-Castaldo C, Lynch HJ (2020) Regional breeding bird assessment of the Antarctic Peninsula. - Polar Biology 43: 111-122.	MaterialCitation	Animalia	Chordata	Aves	Charadriiformes	Laridae	Larus	dominicanus		Catalogue of Life	NA	NA	KEGU	unknown	NA	39	kelp_gulls	AD	Additional Data	NA	NA	-56.905	-63.5222	N	0	NA		Brown Bluff	BROW		B		NA
SATBD_767	809	Larus dominicanus	Kelp gull	-56.905	-63.5222	3	NA	2008-12-30 UTC	2008	12	30	2020	Schrimpf et al. 2020	Schrimpf MB, Che-Castaldo C, Lynch HJ (2020) Regional breeding bird assessment of the Antarctic Peninsula. - Polar Biology 43: 111-122.	MaterialCitation	Animalia	Chordata	Aves	Charadriiformes	Laridae	Larus	dominicanus		Catalogue of Life	NA	NA	KEGU	unknown	NA	39	kelp_gulls	AD	Additional Data	NA	NA	-56.905	-63.5222	N	0	NA		Brown Bluff	BROW		B		NA
SATBD_768	809	Larus dominicanus	Kelp gull	-56.905	-63.5222	3	NA	2009-01-10 UTC	2009	1	10	2020	Schrimpf et al. 2020	Schrimpf MB, Che-Castaldo C, Lynch HJ (2020) Regional breeding bird assessment of the Antarctic Peninsula. - Polar Biology 43: 111-122.	MaterialCitation	Animalia	Chordata	Aves	Charadriiformes	Laridae	Larus	dominicanus		Catalogue of Life	NA	NA	KEGU	unknown	NA	39	kelp_gulls	AD	Additional Data	NA	NA	-56.905	-63.5222	N	0	NA		Brown Bluff	BROW		B		NA
SATBD_769	809	Larus dominicanus	Kelp gull	-56.905	-63.5222	3	NA	2009-01-15 UTC	2009	1	15	2020	Schrimpf et al. 2020	Schrimpf MB, Che-Castaldo C, Lynch HJ (2020) Regional breeding bird assessment of the Antarctic Peninsula. - Polar Biology 43: 111-122.	MaterialCitation	Animalia	Chordata	Aves	Charadriiformes	Laridae	Larus	dominicanus		Catalogue of Life	NA	NA	KEGU	unknown	NA	39	kelp_gulls	AD	Additional Data	NA	NA	-56.905	-63.5222	N	0	NA		Brown Bluff	BROW		B		NA
SATBD_770	809	Larus dominicanus	Kelp gull	-56.905	-63.5222	3	NA	2009-02-01 UTC	2009	2	1	2020	Schrimpf et al. 2020	Schrimpf MB, Che-Castaldo C, Lynch HJ (2020) Regional breeding bird assessment of the Antarctic Peninsula. - Polar Biology 43: 111-122.	MaterialCitation	Animalia	Chordata	Aves	Charadriiformes	Laridae	Larus	dominicanus		Catalogue of Life	NA	NA	KEGU	unknown	NA	39	kelp_gulls	AD	Additional Data	NA	NA	-56.905	-63.5222	N	0	NA		Brown Bluff	BROW		B		NA
SATBD_771	809	Larus dominicanus	Kelp gull	-56.905	-63.5222	3	NA	2009-11-23 UTC	2009	11	23	2020	Schrimpf et al. 2020	Schrimpf MB, Che-Castaldo C, Lynch HJ (2020) Regional breeding bird assessment of the Antarctic Peninsula. - Polar Biology 43: 111-122.	MaterialCitation	Animalia	Chordata	Aves	Charadriiformes	Laridae	Larus	dominicanus		Catalogue of Life	NA	NA	KEGU	unknown	NA	39	kelp_gulls	AD	Additional Data	NA	NA	-56.905	-63.5222	N	0	NA		Brown Bluff	BROW		B		NA
SATBD_772	809	Larus dominicanus	Kelp gull	-56.905	-63.5222	3	NA	2009-12-11 UTC	2009	12	11	2020	Schrimpf et al. 2020	Schrimpf MB, Che-Castaldo C, Lynch HJ (2020) Regional breeding bird assessment of the Antarctic Peninsula. - Polar Biology 43: 111-122.	MaterialCitation	Animalia	Chordata	Aves	Charadriiformes	Laridae	Larus	dominicanus		Catalogue of Life	NA	NA	KEGU	unknown	NA	39	kelp_gulls	AD	Additional Data	NA	NA	-56.905	-63.5222	N	0	NA		Brown Bluff	BROW		NB		NA
SATBD_773	809	Larus dominicanus	Kelp gull	-56.905	-63.5222	3	NA	2010-01-24 UTC	2010	1	24	2020	Schrimpf et al. 2020	Schrimpf MB, Che-Castaldo C, Lynch HJ (2020) Regional breeding bird assessment of the Antarctic Peninsula. - Polar Biology 43: 111-122.	MaterialCitation	Animalia	Chordata	Aves	Charadriiformes	Laridae	Larus	dominicanus		Catalogue of Life	NA	NA	KEGU	unknown	NA	39	kelp_gulls	AD	Additional Data	NA	NA	-56.905	-63.5222	N	0	NA		Brown Bluff	BROW		B		NA
SATBD_774	809	Larus dominicanus	Kelp gull	-56.905	-63.5222	3	NA	2010-11-23 UTC	2010	11	23	2020	Schrimpf et al. 2020	Schrimpf MB, Che-Castaldo C, Lynch HJ (2020) Regional breeding bird assessment of the Antarctic Peninsula. - Polar Biology 43: 111-122.	MaterialCitation	Animalia	Chordata	Aves	Charadriiformes	Laridae	Larus	dominicanus		Catalogue of Life	NA	NA	KEGU	unknown	NA	39	kelp_gulls	AD	Additional Data	NA	NA	-56.905	-63.5222	N	0	NA		Brown Bluff	BROW		B		NA
SATBD_775	809	Larus dominicanus	Kelp gull	-56.905	-63.5222	3	NA	2010-12-22 UTC	2010	12	22	2020	Schrimpf et al. 2020	Schrimpf MB, Che-Castaldo C, Lynch HJ (2020) Regional breeding bird assessment of the Antarctic Peninsula. - Polar Biology 43: 111-122.	MaterialCitation	Animalia	Chordata	Aves	Charadriiformes	Laridae	Larus	dominicanus		Catalogue of Life	NA	NA	KEGU	unknown	NA	39	kelp_gulls	AD	Additional Data	NA	NA	-56.905	-63.5222	N	0	NA		Brown Bluff	BROW		NB		NA
SATBD_776	809	Larus dominicanus	Kelp gull	-56.905	-63.5222	3	NA	2011-01-21 UTC	2011	1	21	2020	Schrimpf et al. 2020	Schrimpf MB, Che-Castaldo C, Lynch HJ (2020) Regional breeding bird assessment of the Antarctic Peninsula. - Polar Biology 43: 111-122.	MaterialCitation	Animalia	Chordata	Aves	Charadriiformes	Laridae	Larus	dominicanus		Catalogue of Life	NA	NA	KEGU	unknown	NA	39	kelp_gulls	AD	Additional Data	NA	NA	-56.905	-63.5222	N	0	NA		Brown Bluff	BROW		B		NA
SATBD_777	809	Larus dominicanus	Kelp gull	-56.905	-63.5222	3	NA	2011-01-31 UTC	2011	1	31	2020	Schrimpf et al. 2020	Schrimpf MB, Che-Castaldo C, Lynch HJ (2020) Regional breeding bird assessment of the Antarctic Peninsula. - Polar Biology 43: 111-122.	MaterialCitation	Animalia	Chordata	Aves	Charadriiformes	Laridae	Larus	dominicanus		Catalogue of Life	NA	NA	KEGU	unknown	NA	39	kelp_gulls	AD	Additional Data	NA	NA	-56.905	-63.5222	N	0	NA		Brown Bluff	BROW		B		NA
SATBD_778	809	Larus dominicanus	Kelp gull	-56.905	-63.5222	3	NA	2012-12-23 UTC	2012	12	23	2020	Schrimpf et al. 2020	Schrimpf MB, Che-Castaldo C, Lynch HJ (2020) Regional breeding bird assessment of the Antarctic Peninsula. - Polar Biology 43: 111-122.	MaterialCitation	Animalia	Chordata	Aves	Charadriiformes	Laridae	Larus	dominicanus		Catalogue of Life	NA	NA	KEGU	unknown	NA	39	kelp_gulls	AD	Additional Data	NA	NA	-56.905	-63.5222	N	0	NA		Brown Bluff	BROW		B		NA
SATBD_779	809	Larus dominicanus	Kelp gull	-56.905	-63.5222	3	NA	2013-01-10 UTC	2013	1	10	2020	Schrimpf et al. 2020	Schrimpf MB, Che-Castaldo C, Lynch HJ (2020) Regional breeding bird assessment of the Antarctic Peninsula. - Polar Biology 43: 111-122.	MaterialCitation	Animalia	Chordata	Aves	Charadriiformes	Laridae	Larus	dominicanus		Catalogue of Life	NA	NA	KEGU	unknown	NA	39	kelp_gulls	AD	Additional Data	NA	NA	-56.905	-63.5222	N	0	NA		Brown Bluff	BROW		B		NA
SATBD_780	809	Larus dominicanus	Kelp gull	-56.905	-63.5222	3	NA	2014-12-31 UTC	2014	12	31	2020	Schrimpf et al. 2020	Schrimpf MB, Che-Castaldo C, Lynch HJ (2020) Regional breeding bird assessment of the Antarctic Peninsula. - Polar Biology 43: 111-122.	MaterialCitation	Animalia	Chordata	Aves	Charadriiformes	Laridae	Larus	dominicanus		Catalogue of Life	NA	NA	KEGU	unknown	NA	39	kelp_gulls	AD	Additional Data	NA	NA	-56.905	-63.5222	N	0	NA		Brown Bluff	BROW		B		NA
SATBD_781	809	Larus dominicanus	Kelp gull	-56.905	-63.5222	3	NA	2015-01-03 UTC	2015	1	3	2020	Schrimpf et al. 2020	Schrimpf MB, Che-Castaldo C, Lynch HJ (2020) Regional breeding bird assessment of the Antarctic Peninsula. - Polar Biology 43: 111-122.	MaterialCitation	Animalia	Chordata	Aves	Charadriiformes	Laridae	Larus	dominicanus		Catalogue of Life	NA	NA	KEGU	unknown	NA	39	kelp_gulls	AD	Additional Data	NA	NA	-56.905	-63.5222	N	0	NA		Brown Bluff	BROW		B		NA
SATBD_782	809	Larus dominicanus	Kelp gull	-56.905	-63.5222	3	NA	2015-01-09 UTC	2015	1	9	2020	Schrimpf et al. 2020	Schrimpf MB, Che-Castaldo C, Lynch HJ (2020) Regional breeding bird assessment of the Antarctic Peninsula. - Polar Biology 43: 111-122.	MaterialCitation	Animalia	Chordata	Aves	Charadriiformes	Laridae	Larus	dominicanus		Catalogue of Life	NA	NA	KEGU	unknown	NA	39	kelp_gulls	AD	Additional Data	NA	NA	-56.905	-63.5222	N	0	NA		Brown Bluff	BROW		B		NA
SATBD_783	809	Larus dominicanus	Kelp gull	-56.905	-63.5222	3	NA	2015-12-04 UTC	2015	12	4	2020	Schrimpf et al. 2020	Schrimpf MB, Che-Castaldo C, Lynch HJ (2020) Regional breeding bird assessment of the Antarctic Peninsula. - Polar Biology 43: 111-122.	MaterialCitation	Animalia	Chordata	Aves	Charadriiformes	Laridae	Larus	dominicanus		Catalogue of Life	NA	NA	KEGU	unknown	NA	39	kelp_gulls	AD	Additional Data	NA	NA	-56.905	-63.5222	N	0	NA		Brown Bluff	BROW		B		NA
SATBD_784	809	Larus dominicanus	Kelp gull	-56.905	-63.5222	3	NA	2015-12-27 UTC	2015	12	27	2020	Schrimpf et al. 2020	Schrimpf MB, Che-Castaldo C, Lynch HJ (2020) Regional breeding bird assessment of the Antarctic Peninsula. - Polar Biology 43: 111-122.	MaterialCitation	Animalia	Chordata	Aves	Charadriiformes	Laridae	Larus	dominicanus		Catalogue of Life	NA	NA	KEGU	unknown	NA	39	kelp_gulls	AD	Additional Data	NA	NA	-56.905	-63.5222	N	0	NA		Brown Bluff	BROW		B		NA
SATBD_785	809	Larus dominicanus	Kelp gull	-56.905	-63.5222	3	NA	2016-01-03 UTC	2016	1	3	2020	Schrimpf et al. 2020	Schrimpf MB, Che-Castaldo C, Lynch HJ (2020) Regional breeding bird assessment of the Antarctic Peninsula. - Polar Biology 43: 111-122.	MaterialCitation	Animalia	Chordata	Aves	Charadriiformes	Laridae	Larus	dominicanus		Catalogue of Life	NA	NA	KEGU	unknown	NA	39	kelp_gulls	AD	Additional Data	NA	NA	-56.905	-63.5222	N	0	NA		Brown Bluff	BROW		NB		NA
SATBD_786	809	Larus dominicanus	Kelp gull	-56.905	-63.5222	3	NA	2016-01-12 UTC	2016	1	12	2020	Schrimpf et al. 2020	Schrimpf MB, Che-Castaldo C, Lynch HJ (2020) Regional breeding bird assessment of the Antarctic Peninsula. - Polar Biology 43: 111-122.	MaterialCitation	Animalia	Chordata	Aves	Charadriiformes	Laridae	Larus	dominicanus		Catalogue of Life	NA	NA	KEGU	unknown	NA	39	kelp_gulls	AD	Additional Data	NA	NA	-56.905	-63.5222	N	0	NA		Brown Bluff	BROW		B		NA
SATBD_787	809	Larus dominicanus	Kelp gull	-56.905	-63.5222	3	NA	2016-01-25 UTC	2016	1	25	2020	Schrimpf et al. 2020	Schrimpf MB, Che-Castaldo C, Lynch HJ (2020) Regional breeding bird assessment of the Antarctic Peninsula. - Polar Biology 43: 111-122.	MaterialCitation	Animalia	Chordata	Aves	Charadriiformes	Laridae	Larus	dominicanus		Catalogue of Life	NA	NA	KEGU	unknown	NA	39	kelp_gulls	AD	Additional Data	NA	NA	-56.905	-63.5222	N	0	NA		Brown Bluff	BROW		B		NA
SATBD_788	809	Larus dominicanus	Kelp gull	-56.905	-63.5222	3	NA	2016-02-28 UTC	2016	2	28	2020	Schrimpf et al. 2020	Schrimpf MB, Che-Castaldo C, Lynch HJ (2020) Regional breeding bird assessment of the Antarctic Peninsula. - Polar Biology 43: 111-122.	MaterialCitation	Animalia	Chordata	Aves	Charadriiformes	Laridae	Larus	dominicanus		Catalogue of Life	NA	NA	KEGU	unknown	NA	39	kelp_gulls	AD	Additional Data	NA	NA	-56.905	-63.5222	N	0	NA		Brown Bluff	BROW		B		NA
SATBD_789	809	Larus dominicanus	Kelp gull	-56.905	-63.5222	3	NA	2016-12-11 UTC	2016	12	11	2020	Schrimpf et al. 2020	Schrimpf MB, Che-Castaldo C, Lynch HJ (2020) Regional breeding bird assessment of the Antarctic Peninsula. - Polar Biology 43: 111-122.	MaterialCitation	Animalia	Chordata	Aves	Charadriiformes	Laridae	Larus	dominicanus		Catalogue of Life	NA	NA	KEGU	unknown	NA	39	kelp_gulls	AD	Additional Data	NA	NA	-56.905	-63.5222	N	0	NA		Brown Bluff	BROW		B		NA
SATBD_790	809	Larus dominicanus	Kelp gull	-55.69558	-63.49531	3	NA	1996-12-01 UTC	1996	12	1	2020	Schrimpf et al. 2020	Schrimpf MB, Che-Castaldo C, Lynch HJ (2020) Regional breeding bird assessment of the Antarctic Peninsula. - Polar Biology 43: 111-122.	MaterialCitation	Animalia	Chordata	Aves	Charadriiformes	Laridae	Larus	dominicanus		Catalogue of Life	NA	NA	KEGU	unknown	NA	39	kelp_gulls	AD	Additional Data	NA	NA	-55.7018	-63.4946	Y	320	NA		Eden Rocks	EDEN		NB		NA
SATBD_791	809	Larus dominicanus	Kelp gull	-56.2944	-63.4267	3	NA	2006-01-24 UTC	2006	1	24	2020	Schrimpf et al. 2020	Schrimpf MB, Che-Castaldo C, Lynch HJ (2020) Regional breeding bird assessment of the Antarctic Peninsula. - Polar Biology 43: 111-122.	MaterialCitation	Animalia	Chordata	Aves	Charadriiformes	Laridae	Larus	dominicanus		Catalogue of Life	NA	NA	KEGU	unknown	NA	39	kelp_gulls	AD	Additional Data	NA	NA	-56.2944	-63.4267	N	0	NA		d'Urville Monument	DURV		B		NA
SATBD_792	809	Larus dominicanus	Kelp gull	-56.2944	-63.4267	3	NA	2015-01-03 UTC	2015	1	3	2020	Schrimpf et al. 2020	Schrimpf MB, Che-Castaldo C, Lynch HJ (2020) Regional breeding bird assessment of the Antarctic Peninsula. - Polar Biology 43: 111-122.	MaterialCitation	Animalia	Chordata	Aves	Charadriiformes	Laridae	Larus	dominicanus		Catalogue of Life	NA	NA	KEGU	unknown	NA	39	kelp_gulls	AD	Additional Data	NA	NA	-56.2944	-63.4267	N	0	NA		d'Urville Monument	DURV		NB		NA
SATBD_793	809	Larus dominicanus	Kelp gull	-56.2944	-63.4267	3	NA	2016-12-12 UTC	2016	12	12	2020	Schrimpf et al. 2020	Schrimpf MB, Che-Castaldo C, Lynch HJ (2020) Regional breeding bird assessment of the Antarctic Peninsula. - Polar Biology 43: 111-122.	MaterialCitation	Animalia	Chordata	Aves	Charadriiformes	Laridae	Larus	dominicanus		Catalogue of Life	NA	NA	KEGU	unknown	NA	39	kelp_gulls	AD	Additional Data	NA	NA	-56.2944	-63.4267	N	0	NA		d'Urville Monument	DURV		NB		NA
SATBD_794	809	Larus dominicanus	Kelp gull	-56.2944	-63.4267	3	NA	2017-01-01 UTC	2017	1	1	2020	Schrimpf et al. 2020	Schrimpf MB, Che-Castaldo C, Lynch HJ (2020) Regional breeding bird assessment of the Antarctic Peninsula. - Polar Biology 43: 111-122.	MaterialCitation	Animalia	Chordata	Aves	Charadriiformes	Laridae	Larus	dominicanus		Catalogue of Life	NA	NA	KEGU	unknown	NA	39	kelp_gulls	AD	Additional Data	NA	NA	-56.2944	-63.4267	N	0	NA		d'Urville Monument	DURV		B		NA
SATBD_795	809	Larus dominicanus	Kelp gull	-54.6083	-63.3944	3	NA	1996-12-01 UTC	1996	12	1	2020	Schrimpf et al. 2020	Schrimpf MB, Che-Castaldo C, Lynch HJ (2020) Regional breeding bird assessment of the Antarctic Peninsula. - Polar Biology 43: 111-122.	MaterialCitation	Animalia	Chordata	Aves	Charadriiformes	Laridae	Larus	dominicanus		Catalogue of Life	NA	NA	KEGU	unknown	NA	39	kelp_gulls	AD	Additional Data	NA	NA	-54.6083	-63.3944	N	0	NA		Heroina Island	HERO		NB		NA
SATBD_796	809	Larus dominicanus	Kelp gull	-54.6083	-63.3944	3	NA	2000-01-21 UTC	2000	1	21	2020	Schrimpf et al. 2020	Schrimpf MB, Che-Castaldo C, Lynch HJ (2020) Regional breeding bird assessment of the Antarctic Peninsula. - Polar Biology 43: 111-122.	MaterialCitation	Animalia	Chordata	Aves	Charadriiformes	Laridae	Larus	dominicanus		Catalogue of Life	NA	NA	KEGU	unknown	NA	39	kelp_gulls	AD	Additional Data	NA	NA	-54.6083	-63.3944	N	0	NA		Heroina Island	HERO		NB		NA
SATBD_797	809	Larus dominicanus	Kelp gull	-54.6083	-63.3944	3	NA	2006-02-03 UTC	2006	2	3	2020	Schrimpf et al. 2020	Schrimpf MB, Che-Castaldo C, Lynch HJ (2020) Regional breeding bird assessment of the Antarctic Peninsula. - Polar Biology 43: 111-122.	MaterialCitation	Animalia	Chordata	Aves	Charadriiformes	Laridae	Larus	dominicanus		Catalogue of Life	NA	NA	KEGU	unknown	NA	39	kelp_gulls	AD	Additional Data	NA	NA	-54.6083	-63.3944	N	0	NA		Heroina Island	HERO		B		NA
SATBD_798	809	Larus dominicanus	Kelp gull	-54.6083	-63.3944	3	NA	2007-01-23 UTC	2007	1	23	2020	Schrimpf et al. 2020	Schrimpf MB, Che-Castaldo C, Lynch HJ (2020) Regional breeding bird assessment of the Antarctic Peninsula. - Polar Biology 43: 111-122.	MaterialCitation	Animalia	Chordata	Aves	Charadriiformes	Laridae	Larus	dominicanus		Catalogue of Life	NA	NA	KEGU	unknown	NA	39	kelp_gulls	AD	Additional Data	NA	NA	-54.6083	-63.3944	N	0	NA		Heroina Island	HERO		B		NA
SATBD_799	809	Larus dominicanus	Kelp gull	-54.6083	-63.3944	3	NA	2008-12-30 UTC	2008	12	30	2020	Schrimpf et al. 2020	Schrimpf MB, Che-Castaldo C, Lynch HJ (2020) Regional breeding bird assessment of the Antarctic Peninsula. - Polar Biology 43: 111-122.	MaterialCitation	Animalia	Chordata	Aves	Charadriiformes	Laridae	Larus	dominicanus		Catalogue of Life	NA	NA	KEGU	unknown	NA	39	kelp_gulls	AD	Additional Data	NA	NA	-54.6083	-63.3944	N	0	NA		Heroina Island	HERO		NB		NA
SATBD_800	809	Larus dominicanus	Kelp gull	-54.6083	-63.3944	3	NA	2009-01-21 UTC	2009	1	21	2020	Schrimpf et al. 2020	Schrimpf MB, Che-Castaldo C, Lynch HJ (2020) Regional breeding bird assessment of the Antarctic Peninsula. - Polar Biology 43: 111-122.	MaterialCitation	Animalia	Chordata	Aves	Charadriiformes	Laridae	Larus	dominicanus		Catalogue of Life	NA	NA	KEGU	unknown	NA	39	kelp_gulls	AD	Additional Data	NA	NA	-54.6083	-63.3944	N	0	NA		Heroina Island	HERO		B		NA
SATBD_801	809	Larus dominicanus	Kelp gull	-55.55273	-63.34719	3	NA	2002-01-25 UTC	2002	1	25	2020	Schrimpf et al. 2020	Schrimpf MB, Che-Castaldo C, Lynch HJ (2020) Regional breeding bird assessment of the Antarctic Peninsula. - Polar Biology 43: 111-122.	MaterialCitation	Animalia	Chordata	Aves	Charadriiformes	Laridae	Larus	dominicanus		Catalogue of Life	NA	NA	KEGU	unknown	NA	39	kelp_gulls	AD	Additional Data	NA	NA	-55.5508	-63.3486	Y	184.6	NA		Tay Head (Joinville Island)	TAYH		NB		NA
SATBD_802	809	Larus dominicanus	Kelp gull	-55.55273	-63.34719	3	NA	2002-02-04 UTC	2002	2	4	2020	Schrimpf et al. 2020	Schrimpf MB, Che-Castaldo C, Lynch HJ (2020) Regional breeding bird assessment of the Antarctic Peninsula. - Polar Biology 43: 111-122.	MaterialCitation	Animalia	Chordata	Aves	Charadriiformes	Laridae	Larus	dominicanus		Catalogue of Life	NA	NA	KEGU	unknown	NA	39	kelp_gulls	AD	Additional Data	NA	NA	-55.5508	-63.3486	Y	184.6	NA		Tay Head (Joinville Island)	TAYH		NB		NA
SATBD_803	809	Larus dominicanus	Kelp gull	-55.55273	-63.34719	3	NA	2002-02-20 UTC	2002	2	20	2020	Schrimpf et al. 2020	Schrimpf MB, Che-Castaldo C, Lynch HJ (2020) Regional breeding bird assessment of the Antarctic Peninsula. - Polar Biology 43: 111-122.	MaterialCitation	Animalia	Chordata	Aves	Charadriiformes	Laridae	Larus	dominicanus		Catalogue of Life	NA	NA	KEGU	unknown	NA	39	kelp_gulls	AD	Additional Data	NA	NA	-55.5508	-63.3486	Y	184.6	NA		Tay Head (Joinville Island)	TAYH		NB		NA
SATBD_804	809	Larus dominicanus	Kelp gull	-55.55273	-63.34719	3	NA	2006-12-21 UTC	2006	12	21	2020	Schrimpf et al. 2020	Schrimpf MB, Che-Castaldo C, Lynch HJ (2020) Regional breeding bird assessment of the Antarctic Peninsula. - Polar Biology 43: 111-122.	MaterialCitation	Animalia	Chordata	Aves	Charadriiformes	Laridae	Larus	dominicanus		Catalogue of Life	NA	NA	KEGU	unknown	NA	39	kelp_gulls	AD	Additional Data	NA	NA	-55.5508	-63.3486	Y	184.6	NA		Tay Head (Joinville Island)	TAYH		B		NA
SATBD_805	809	Larus dominicanus	Kelp gull	-55.55273	-63.34719	3	NA	2010-12-23 UTC	2010	12	23	2020	Schrimpf et al. 2020	Schrimpf MB, Che-Castaldo C, Lynch HJ (2020) Regional breeding bird assessment of the Antarctic Peninsula. - Polar Biology 43: 111-122.	MaterialCitation	Animalia	Chordata	Aves	Charadriiformes	Laridae	Larus	dominicanus		Catalogue of Life	NA	NA	KEGU	unknown	NA	39	kelp_gulls	AD	Additional Data	NA	NA	-55.5508	-63.3486	Y	184.6	NA		Tay Head (Joinville Island)	TAYH		B		NA
SATBD_806	809	Larus dominicanus	Kelp gull	-57.9	-63.3209	3	NA	1996-12-02 UTC	1996	12	2	2020	Schrimpf et al. 2020	Schrimpf MB, Che-Castaldo C, Lynch HJ (2020) Regional breeding bird assessment of the Antarctic Peninsula. - Polar Biology 43: 111-122.	MaterialCitation	Animalia	Chordata	Aves	Charadriiformes	Laridae	Larus	dominicanus		Catalogue of Life	NA	NA	KEGU	unknown	NA	39	kelp_gulls	AD	Additional Data	NA	NA	-57.9	-63.3209	OHigg	467.2	NA		Bernardo O'Higgins Station	BERN		NB		NA
SATBD_807	809	Larus dominicanus	Kelp gull	-57.305	-63.2129	3	NA	2016-12-30 UTC	2016	12	30	2020	Schrimpf et al. 2020	Schrimpf MB, Che-Castaldo C, Lynch HJ (2020) Regional breeding bird assessment of the Antarctic Peninsula. - Polar Biology 43: 111-122.	MaterialCitation	Animalia	Chordata	Aves	Charadriiformes	Laridae	Larus	dominicanus		Catalogue of Life	NA	NA	KEGU	unknown	NA	39	kelp_gulls	AD	Additional Data	NA	NA	-57.305	-63.2129	PriPo	855	NA		Prime Head	PRIM		NB		NA
SATBD_808	809	Larus dominicanus	Kelp gull	-57.3074	-63.1969	3	NA	2002-12-07 UTC	2002	12	7	2020	Schrimpf et al. 2020	Schrimpf MB, Che-Castaldo C, Lynch HJ (2020) Regional breeding bird assessment of the Antarctic Peninsula. - Polar Biology 43: 111-122.	MaterialCitation	Animalia	Chordata	Aves	Charadriiformes	Laridae	Larus	dominicanus		Catalogue of Life	NA	NA	KEGU	unknown	NA	39	kelp_gulls	AD	Additional Data	NA	NA	-57.3074	-63.1969	N	0	NA		Gourdin Island	GOUR		NB		NA
SATBD_809	809	Larus dominicanus	Kelp gull	-57.3074	-63.1969	3	NA	2004-12-25 UTC	2004	12	25	2020	Schrimpf et al. 2020	Schrimpf MB, Che-Castaldo C, Lynch HJ (2020) Regional breeding bird assessment of the Antarctic Peninsula. - Polar Biology 43: 111-122.	MaterialCitation	Animalia	Chordata	Aves	Charadriiformes	Laridae	Larus	dominicanus		Catalogue of Life	NA	NA	KEGU	unknown	NA	39	kelp_gulls	AD	Additional Data	NA	NA	-57.3074	-63.1969	N	0	NA		Gourdin Island	GOUR		NB		NA
SATBD_810	809	Larus dominicanus	Kelp gull	-57.3074	-63.1969	3	NA	2012-12-22 UTC	2012	12	22	2020	Schrimpf et al. 2020	Schrimpf MB, Che-Castaldo C, Lynch HJ (2020) Regional breeding bird assessment of the Antarctic Peninsula. - Polar Biology 43: 111-122.	MaterialCitation	Animalia	Chordata	Aves	Charadriiformes	Laridae	Larus	dominicanus		Catalogue of Life	NA	NA	KEGU	unknown	NA	39	kelp_gulls	AD	Additional Data	NA	NA	-57.3074	-63.1969	N	0	NA		Gourdin Island	GOUR		B		NA
SATBD_811	809	Larus dominicanus	Kelp gull	-57.3074	-63.1969	3	NA	2013-01-11 UTC	2013	1	11	2020	Schrimpf et al. 2020	Schrimpf MB, Che-Castaldo C, Lynch HJ (2020) Regional breeding bird assessment of the Antarctic Peninsula. - Polar Biology 43: 111-122.	MaterialCitation	Animalia	Chordata	Aves	Charadriiformes	Laridae	Larus	dominicanus		Catalogue of Life	NA	NA	KEGU	unknown	NA	39	kelp_gulls	AD	Additional Data	NA	NA	-57.3074	-63.1969	N	0	NA		Gourdin Island	GOUR		NB		NA
SATBD_812	809	Larus dominicanus	Kelp gull	-57.3074	-63.1969	3	NA	2015-01-02 UTC	2015	1	2	2020	Schrimpf et al. 2020	Schrimpf MB, Che-Castaldo C, Lynch HJ (2020) Regional breeding bird assessment of the Antarctic Peninsula. - Polar Biology 43: 111-122.	MaterialCitation	Animalia	Chordata	Aves	Charadriiformes	Laridae	Larus	dominicanus		Catalogue of Life	NA	NA	KEGU	unknown	NA	39	kelp_gulls	AD	Additional Data	NA	NA	-57.3074	-63.1969	N	0	NA		Gourdin Island	GOUR		NB		NA
SATBD_813	809	Larus dominicanus	Kelp gull	-57.3074	-63.1969	3	NA	2017-01-22 UTC	2017	1	22	2020	Schrimpf et al. 2020	Schrimpf MB, Che-Castaldo C, Lynch HJ (2020) Regional breeding bird assessment of the Antarctic Peninsula. - Polar Biology 43: 111-122.	MaterialCitation	Animalia	Chordata	Aves	Charadriiformes	Laridae	Larus	dominicanus		Catalogue of Life	NA	NA	KEGU	unknown	NA	39	kelp_gulls	AD	Additional Data	NA	NA	-57.3074	-63.1969	N	0	NA		Gourdin Island	GOUR		NB		NA
SATBD_814	809	Larus dominicanus	Kelp gull	-56.05211	-63.14013	3	NA	2005-12-22 UTC	2005	12	22	2020	Schrimpf et al. 2020	Schrimpf MB, Che-Castaldo C, Lynch HJ (2020) Regional breeding bird assessment of the Antarctic Peninsula. - Polar Biology 43: 111-122.	MaterialCitation	Animalia	Chordata	Aves	Charadriiformes	Laridae	Larus	dominicanus		Catalogue of Life	NA	NA	KEGU	unknown	NA	39	kelp_gulls	AD	Additional Data	NA	NA	-56.0533	-63.1367	Y	387.2	NA		Saxum Nunatak	SAXU		B		NA
SATBD_815	809	Larus dominicanus	Kelp gull	-60.57621	-63.00175	3	140	NA	NA	NA	NA	NA	NA (in ASPA 140 Management Plan)	ASPA 140 Management Plan, https://www.ats.aq/devph/en/apa-database	MaterialCitation	Animalia	Chordata	Aves	Charadriiformes	Laridae	Larus	dominicanus		Catalogue of Life	NA	NA	Larus dominicanus	unknown	NA	39	kelp_gulls	ASPA	Antarctic Specially Protected Areas Database	NA	NA	-60.57621	-63.00175	N	0	2000	Original coordinates taken from ArcGIS	Site A			B		1
SATBD_816	809	Larus dominicanus	Kelp gull	-60.55354	-62.9989	3	NA	2005-12-23 UTC	2005	12	23	2020	Schrimpf et al. 2020	Schrimpf MB, Che-Castaldo C, Lynch HJ (2020) Regional breeding bird assessment of the Antarctic Peninsula. - Polar Biology 43: 111-122.	MaterialCitation	Animalia	Chordata	Aves	Charadriiformes	Laridae	Larus	dominicanus		Catalogue of Life	NA	NA	KEGU	unknown	NA	39	kelp_gulls	AD	Additional Data	NA	NA	-60.5533	-62.9981	Y	90.4	NA		Entrance Point	ENTR		B		NA
SATBD_817	809	Larus dominicanus	Kelp gull	-60.55354	-62.9989	3	NA	2006-11-21 UTC	2006	11	21	2020	Schrimpf et al. 2020	Schrimpf MB, Che-Castaldo C, Lynch HJ (2020) Regional breeding bird assessment of the Antarctic Peninsula. - Polar Biology 43: 111-122.	MaterialCitation	Animalia	Chordata	Aves	Charadriiformes	Laridae	Larus	dominicanus		Catalogue of Life	NA	NA	KEGU	unknown	NA	39	kelp_gulls	AD	Additional Data	NA	NA	-60.5533	-62.9981	Y	90.4	NA		Entrance Point	ENTR		B		NA
SATBD_818	809	Larus dominicanus	Kelp gull	-60.55354	-62.9989	3	NA	2010-12-01 UTC	2010	12	1	2020	Schrimpf et al. 2020	Schrimpf MB, Che-Castaldo C, Lynch HJ (2020) Regional breeding bird assessment of the Antarctic Peninsula. - Polar Biology 43: 111-122.	MaterialCitation	Animalia	Chordata	Aves	Charadriiformes	Laridae	Larus	dominicanus		Catalogue of Life	NA	NA	KEGU	unknown	NA	39	kelp_gulls	AD	Additional Data	NA	NA	-60.5533	-62.9981	Y	90.4	NA		Entrance Point	ENTR		NB		NA
SATBD_819	809	Larus dominicanus	Kelp gull	-60.55354	-62.9989	3	NA	2012-12-21 UTC	2012	12	21	2020	Schrimpf et al. 2020	Schrimpf MB, Che-Castaldo C, Lynch HJ (2020) Regional breeding bird assessment of the Antarctic Peninsula. - Polar Biology 43: 111-122.	MaterialCitation	Animalia	Chordata	Aves	Charadriiformes	Laridae	Larus	dominicanus		Catalogue of Life	NA	NA	KEGU	unknown	NA	39	kelp_gulls	AD	Additional Data	NA	NA	-60.5533	-62.9981	Y	90.4	NA		Entrance Point	ENTR		B		NA
SATBD_820	809	Larus dominicanus	Kelp gull	-60.55354	-62.9989	3	NA	2015-01-18 UTC	2015	1	18	2020	Schrimpf et al. 2020	Schrimpf MB, Che-Castaldo C, Lynch HJ (2020) Regional breeding bird assessment of the Antarctic Peninsula. - Polar Biology 43: 111-122.	MaterialCitation	Animalia	Chordata	Aves	Charadriiformes	Laridae	Larus	dominicanus		Catalogue of Life	NA	NA	KEGU	unknown	NA	39	kelp_gulls	AD	Additional Data	NA	NA	-60.5533	-62.9981	Y	90.4	NA		Entrance Point	ENTR		B		NA
SATBD_821	809	Larus dominicanus	Kelp gull	-60.55354	-62.9989	3	NA	2015-01-24 UTC	2015	1	24	2020	Schrimpf et al. 2020	Schrimpf MB, Che-Castaldo C, Lynch HJ (2020) Regional breeding bird assessment of the Antarctic Peninsula. - Polar Biology 43: 111-122.	MaterialCitation	Animalia	Chordata	Aves	Charadriiformes	Laridae	Larus	dominicanus		Catalogue of Life	NA	NA	KEGU	unknown	NA	39	kelp_gulls	AD	Additional Data	NA	NA	-60.5533	-62.9981	Y	90.4	NA		Entrance Point	ENTR		NB		NA
SATBD_822	809	Larus dominicanus	Kelp gull	-60.55449	-62.98114	3	NA	NA	1994	NA	NA	2013	Lynch et al. 2013	Lynch, H. J., Naveen, R., Casanovas, P. (2013) Antarctic Site Inventory breeding bird surveydata, 1994-2013. Ecology, 94(11):2653	MaterialCitation	Animalia	Chordata	Aves	Charadriiformes	Laridae	Larus	dominicanus		Catalogue of Life	NA	NA		unknown	NA	39	kelp_gulls	AD	Additional Data	NA	NA	-60.5617	-62.9832	Y	431.7	NA		Whalers Bay, Deception Island			B		13
SATBD_823	809	Larus dominicanus	Kelp gull	-60.55729	-62.97997	3	NA	1995-11-18 UTC	1995	11	18	2020	Schrimpf et al. 2020	Schrimpf MB, Che-Castaldo C, Lynch HJ (2020) Regional breeding bird assessment of the Antarctic Peninsula. - Polar Biology 43: 111-122.	MaterialCitation	Animalia	Chordata	Aves	Charadriiformes	Laridae	Larus	dominicanus		Catalogue of Life	NA	NA	KEGU	unknown	NA	39	kelp_gulls	AD	Additional Data	NA	NA	-60.5617	-62.9832	Y	423.8	NA		Whalers Bay (Deception Island)	WHAL		B		NA
SATBD_824	809	Larus dominicanus	Kelp gull	-60.55729	-62.97997	3	NA	1996-11-26 UTC	1996	11	26	2020	Schrimpf et al. 2020	Schrimpf MB, Che-Castaldo C, Lynch HJ (2020) Regional breeding bird assessment of the Antarctic Peninsula. - Polar Biology 43: 111-122.	MaterialCitation	Animalia	Chordata	Aves	Charadriiformes	Laridae	Larus	dominicanus		Catalogue of Life	NA	NA	KEGU	unknown	NA	39	kelp_gulls	AD	Additional Data	NA	NA	-60.5617	-62.9832	Y	423.8	NA		Whalers Bay (Deception Island)	WHAL		NB		NA
SATBD_825	809	Larus dominicanus	Kelp gull	-60.55729	-62.97997	3	NA	1997-11-25 UTC	1997	11	25	2020	Schrimpf et al. 2020	Schrimpf MB, Che-Castaldo C, Lynch HJ (2020) Regional breeding bird assessment of the Antarctic Peninsula. - Polar Biology 43: 111-122.	MaterialCitation	Animalia	Chordata	Aves	Charadriiformes	Laridae	Larus	dominicanus		Catalogue of Life	NA	NA	KEGU	unknown	NA	39	kelp_gulls	AD	Additional Data	NA	NA	-60.5617	-62.9832	Y	423.8	NA		Whalers Bay (Deception Island)	WHAL		B		NA
SATBD_826	809	Larus dominicanus	Kelp gull	-60.55729	-62.97997	3	NA	1999-11-26 UTC	1999	11	26	2020	Schrimpf et al. 2020	Schrimpf MB, Che-Castaldo C, Lynch HJ (2020) Regional breeding bird assessment of the Antarctic Peninsula. - Polar Biology 43: 111-122.	MaterialCitation	Animalia	Chordata	Aves	Charadriiformes	Laridae	Larus	dominicanus		Catalogue of Life	NA	NA	KEGU	unknown	NA	39	kelp_gulls	AD	Additional Data	NA	NA	-60.5617	-62.9832	Y	423.8	NA		Whalers Bay (Deception Island)	WHAL		B		NA
SATBD_827	809	Larus dominicanus	Kelp gull	-60.55729	-62.97997	3	NA	1999-12-18 UTC	1999	12	18	2020	Schrimpf et al. 2020	Schrimpf MB, Che-Castaldo C, Lynch HJ (2020) Regional breeding bird assessment of the Antarctic Peninsula. - Polar Biology 43: 111-122.	MaterialCitation	Animalia	Chordata	Aves	Charadriiformes	Laridae	Larus	dominicanus		Catalogue of Life	NA	NA	KEGU	unknown	NA	39	kelp_gulls	AD	Additional Data	NA	NA	-60.5617	-62.9832	Y	423.8	NA		Whalers Bay (Deception Island)	WHAL		B		NA
SATBD_828	809	Larus dominicanus	Kelp gull	-60.55729	-62.97997	3	NA	2000-01-25 UTC	2000	1	25	2020	Schrimpf et al. 2020	Schrimpf MB, Che-Castaldo C, Lynch HJ (2020) Regional breeding bird assessment of the Antarctic Peninsula. - Polar Biology 43: 111-122.	MaterialCitation	Animalia	Chordata	Aves	Charadriiformes	Laridae	Larus	dominicanus		Catalogue of Life	NA	NA	KEGU	unknown	NA	39	kelp_gulls	AD	Additional Data	NA	NA	-60.5617	-62.9832	Y	423.8	NA		Whalers Bay (Deception Island)	WHAL		B		NA
SATBD_829	809	Larus dominicanus	Kelp gull	-60.55729	-62.97997	3	NA	2000-12-12 UTC	2000	12	12	2020	Schrimpf et al. 2020	Schrimpf MB, Che-Castaldo C, Lynch HJ (2020) Regional breeding bird assessment of the Antarctic Peninsula. - Polar Biology 43: 111-122.	MaterialCitation	Animalia	Chordata	Aves	Charadriiformes	Laridae	Larus	dominicanus		Catalogue of Life	NA	NA	KEGU	unknown	NA	39	kelp_gulls	AD	Additional Data	NA	NA	-60.5617	-62.9832	Y	423.8	NA		Whalers Bay (Deception Island)	WHAL		B		NA
SATBD_830	809	Larus dominicanus	Kelp gull	-60.55729	-62.97997	3	NA	2002-01-06 UTC	2002	1	6	2020	Schrimpf et al. 2020	Schrimpf MB, Che-Castaldo C, Lynch HJ (2020) Regional breeding bird assessment of the Antarctic Peninsula. - Polar Biology 43: 111-122.	MaterialCitation	Animalia	Chordata	Aves	Charadriiformes	Laridae	Larus	dominicanus		Catalogue of Life	NA	NA	KEGU	unknown	NA	39	kelp_gulls	AD	Additional Data	NA	NA	-60.5617	-62.9832	Y	423.8	NA		Whalers Bay (Deception Island)	WHAL		B		NA
SATBD_831	809	Larus dominicanus	Kelp gull	-60.55729	-62.97997	3	NA	2002-12-30 UTC	2002	12	30	2020	Schrimpf et al. 2020	Schrimpf MB, Che-Castaldo C, Lynch HJ (2020) Regional breeding bird assessment of the Antarctic Peninsula. - Polar Biology 43: 111-122.	MaterialCitation	Animalia	Chordata	Aves	Charadriiformes	Laridae	Larus	dominicanus		Catalogue of Life	NA	NA	KEGU	unknown	NA	39	kelp_gulls	AD	Additional Data	NA	NA	-60.5617	-62.9832	Y	423.8	NA		Whalers Bay (Deception Island)	WHAL		NB		NA
SATBD_832	809	Larus dominicanus	Kelp gull	-60.55729	-62.97997	3	NA	2003-01-09 UTC	2003	1	9	2020	Schrimpf et al. 2020	Schrimpf MB, Che-Castaldo C, Lynch HJ (2020) Regional breeding bird assessment of the Antarctic Peninsula. - Polar Biology 43: 111-122.	MaterialCitation	Animalia	Chordata	Aves	Charadriiformes	Laridae	Larus	dominicanus		Catalogue of Life	NA	NA	KEGU	unknown	NA	39	kelp_gulls	AD	Additional Data	NA	NA	-60.5617	-62.9832	Y	423.8	NA		Whalers Bay (Deception Island)	WHAL		NB		NA
[truncated: 34,822 more rows]
